# Supplementary material for: Bis(3,5-dimeth­oxy­phen­yl)phosphinic acid
Source: Acta Crystallogr Sect E Struct Rep Online. 2011 Mar 15;67(Pt 4):o896. doi: 10.1107/S1600536811008440 (PMC3099812; doi:10.1107/S1600536811008440)
Supplement: Supplementary file 2 [file e-67-0o896-Isup2.hkl]

# 
# h,k,l, Fc-squared, Fo-squared, sigma(Fo-squared) and status flag 
# 
data_I
_shelx_title '    X in P2(1)/n' 
_shelx_refln_list_code          4 
_shelx_F_calc_maximum      216.18 
_exptl_crystal_F_000       712.00 
_reflns_d_resolution_high  0.8288 
 
loop_ 
 _symmetry_equiv_pos_as_xyz 
 'x, y, z' 
 '-x+1/2, y+1/2, -z+1/2' 
 '-x, -y, -z' 
 'x-1/2, -y-1/2, z-1/2' 
 
_cell_length_a    14.5540 
_cell_length_b     7.7620 
_cell_length_c    14.6340 
_cell_angle_alpha  90.000 
_cell_angle_beta   96.140 
_cell_angle_gamma  90.000 
 
_shelx_F_squared_multiplier     1.000 
 
loop_ 
 _refln_index_h 
 _refln_index_k 
 _refln_index_l 
 _refln_F_squared_calc 
 _refln_F_squared_meas 
 _refln_F_squared_sigma 
 _refln_observed_status 
   2   0   0     2242.81     2304.39     17.81 o 
   4   0   0     7163.91     7295.03     45.20 o 
   6   0   0     2792.42     2468.48     33.15 o 
   8   0   0        3.37        9.18      4.38 o 
  10   0   0     1012.21     1013.99     29.04 o 
  12   0   0     1316.68     1176.99     37.67 o 
  14   0   0       60.62       73.01     11.92 o 
  16   0   0      232.57      230.79     21.50 o 
   1   1   0     9716.09     8525.30    146.56 o 
   2   1   0      525.04      503.09     10.00 o 
   3   1   0     4018.23     4282.79     32.46 o 
   4   1   0     3887.83     4160.33     36.02 o 
   5   1   0     1466.11     1489.55     24.24 o 
   6   1   0     1780.08     1927.17     30.27 o 
   7   1   0       16.56       17.94      5.62 o 
   8   1   0       12.38        3.56      5.75 o 
   9   1   0      488.80      481.72     19.45 o 
  10   1   0       69.82       80.54     10.27 o 
  11   1   0      197.65      179.29     15.48 o 
  12   1   0      730.20      698.55     27.67 o 
  13   1   0      509.46      484.74     25.20 o 
  14   1   0       88.43      116.01     16.03 o 
  15   1   0       24.39       27.39     11.23 o 
  16   1   0        4.65       23.15      9.31 o 
  17   1   0       14.59       14.79      7.81 o 
   0   2   0     3184.74     2844.32     27.26 o 
   1   2   0     1609.22     1562.15     20.68 o 
   2   2   0      171.60      159.98      7.67 o 
   3   2   0      638.15      643.90     15.20 o 
   4   2   0      584.55      671.02     16.57 o 
   5   2   0        2.13        3.97      4.25 o 
   6   2   0     2157.87     2335.62     35.48 o 
   7   2   0     1617.82     1798.69     33.42 o 
   8   2   0       84.54       81.09      9.86 o 
   9   2   0       11.92       10.68      6.44 o 
  10   2   0        0.80       -3.97      6.85 o 
  11   2   0      397.20      432.69     22.05 o 
  12   2   0        0.04       -1.92      7.81 o 
  13   2   0       36.64       37.67     11.37 o 
  14   2   0        1.08       16.44      9.31 o 
  15   2   0       17.59       10.27     11.09 o 
  16   2   0       28.36       36.43     13.01 o 
  17   2   0        6.99       16.71     10.41 o 
   1   3   0      331.13      325.58     12.05 o 
   2   3   0       47.47       49.58      5.48 o 
   3   3   0      990.69      950.57     21.09 o 
   4   3   0        6.03       10.14      5.20 o 
   5   3   0       66.12       59.17      7.26 o 
   6   3   0      255.17      228.74     13.01 o 
   7   3   0      489.31      508.30     19.18 o 
   8   3   0      330.02      297.23     16.16 o 
   9   3   0      324.79      286.40     16.44 o 
  10   3   0       88.55       88.76     11.92 o 
  11   3   0       53.38       34.38      9.59 o 
  12   3   0       56.73       35.48     11.92 o 
  13   3   0      173.14      144.91     16.30 o 
  14   3   0       97.37       73.42     15.20 o 
  15   3   0       48.97       44.65     13.83 o 
  16   3   0        6.76      -12.88     12.88 o 
   0   4   0     7567.85     7443.65     64.51 o 
   1   4   0      114.12       96.15      9.59 o 
   2   4   0        3.66        5.48      4.25 o 
   3   4   0        0.61       -3.42      4.25 o 
   4   4   0       22.15       17.67      6.30 o 
   5   4   0     1011.40      945.92     26.44 o 
   6   4   0      877.98      882.50     27.53 o 
   7   4   0      156.23      167.65     13.29 o 
   8   4   0      162.55      199.02     15.48 o 
   9   4   0       26.68       16.98      8.22 o 
  10   4   0      321.82      349.55     20.82 o 
  11   4   0       71.61       95.61     12.60 o 
  12   4   0        0.20      -10.27     10.27 o 
  13   4   0        8.84        6.16     12.46 o 
  14   4   0        2.52       17.40      9.86 o 
  15   4   0      102.96      123.96     16.71 o 
   1   5   0      139.22      151.22     11.51 o 
   2   5   0      797.39      832.64     25.48 o 
   3   5   0      320.69      314.07     16.85 o 
   4   5   0      666.17      645.81     23.83 o 
   5   5   0        7.62       -2.33      7.12 o 
   6   5   0      473.18      463.78     22.05 o 
   7   5   0      151.79      153.82     14.52 o 
   8   5   0     1428.33     1409.01     40.68 o 
   9   5   0      141.46      131.08     16.03 o 
  10   5   0       25.86       34.93      9.04 o 
  11   5   0       16.34        2.33     10.41 o 
  12   5   0      354.31      362.15     24.11 o 
  13   5   0       35.45       26.98     15.61 o 
  14   5   0       47.76       29.04     13.97 o 
   0   6   0      102.45       83.55     11.64 o 
   1   6   0       78.03       74.65     11.92 o 
   2   6   0       23.95       32.74      9.45 o 
   3   6   0       59.83       48.49      9.72 o 
   4   6   0        7.22        8.22      9.04 o 
   5   6   0      762.53      733.06     30.00 o 
   6   6   0     2720.24     2711.33     56.84 o 
   7   6   0       62.78       37.53     11.92 o 
   8   6   0        6.15       -8.77     10.68 o 
   9   6   0       32.97       20.96     10.68 o 
  10   6   0      184.56      164.36     16.85 o 
  11   6   0       53.62       48.62     12.19 o 
  12   6   0        2.08        6.99      8.36 o 
  13   6   0        4.60      -15.61     15.61 o 
   1   7   0      164.28      187.24     15.75 o 
   2   7   0        3.58        4.11      9.04 o 
   3   7   0        1.01        5.34      8.49 o 
   4   7   0       37.36       40.27     10.00 o 
   5   7   0      253.67      261.34     19.45 o 
   6   7   0        8.05       10.55     10.55 o 
   7   7   0      217.23      202.58     19.18 o 
   8   7   0       21.01       21.64     10.68 o 
   9   7   0        1.56        0.00     10.27 o 
  10   7   0        2.55       18.22      9.86 o 
  11   7   0        0.07      -11.78     11.78 o 
   0   8   0       19.12       13.42      8.90 o 
   1   8   0        2.93       -4.93      9.72 o 
   2   8   0        2.20        0.00      8.08 o 
   3   8   0       22.30       11.37     10.96 o 
   4   8   0        0.23       20.55      8.08 o 
   5   8   0      245.36      258.33     22.74 o 
   6   8   0        1.27      -10.82     12.33 o 
   7   8   0        8.98       14.11     10.68 o 
   8   8   0        7.02       10.27     10.82 o 
   9   8   0       27.68       42.73     10.96 o 
   1   9   0       40.53       52.19     13.29 o 
   2   9   0       70.83       91.91     19.72 o 
   3   9   0       51.94       66.43     15.61 o 
   4   9   0        0.09        4.52     11.37 o 
 -17   0   1      110.00      121.36     18.90 o 
 -15   0   1      111.31      113.96     15.48 o 
 -13   0   1        1.57        2.05      8.36 o 
 -11   0   1     2432.77     2293.84     47.25 o 
  -9   0   1     1198.02     1180.41     29.17 o 
  -7   0   1      322.48      326.67     13.56 o 
  -5   0   1     3273.89     3328.79     34.65 o 
  -3   0   1     5120.69     4972.98    134.50 o 
  -1   0   1     8762.08     7047.94    105.47 o 
   1   0   1     1381.99     1737.88     13.42 o 
   3   0   1     6364.61     7025.61     39.72 o 
   5   0   1     2216.56     2193.58     28.63 o 
   7   0   1     1239.99     1538.72     29.04 o 
   9   0   1     2518.47     2480.39     43.15 o 
  11   0   1     1297.24     1274.10     35.06 o 
  13   0   1       87.33       92.04     13.42 o 
  15   0   1      145.09      138.75     16.85 o 
  17   0   1        1.09      -11.92     11.92 o 
 -17   1   1       53.75       75.20     12.19 o 
 -16   1   1        7.71        9.45     10.00 o 
 -15   1   1       50.99       35.89     13.15 o 
 -14   1   1       48.26       54.24     12.05 o 
 -13   1   1       22.69       22.60     10.55 o 
 -12   1   1      208.74      232.16     17.26 o 
 -11   1   1      187.60      187.38     14.93 o 
 -10   1   1      137.45      121.22     11.09 o 
  -9   1   1      940.02      882.91     26.02 o 
  -8   1   1     1649.10     1666.38     32.87 o 
  -7   1   1      903.65      921.67     22.74 o 
  -6   1   1      684.53      708.00     18.35 o 
  -5   1   1      771.71      789.91     17.81 o 
  -4   1   1     4678.48     4546.59     37.94 o 
  -3   1   1    46731.82    40199.80    414.47 o 
  -2   1   1      596.62      606.50     11.23 o 
  -1   1   1      149.36      149.57      5.34 o 
   0   1   1        5.14        8.76      1.89 o 
   1   1   1     2188.10     2358.08     19.72 o 
   2   1   1     1529.36     1615.97     18.49 o 
   3   1   1      843.30      883.05     15.48 o 
   4   1   1     3915.97     4219.64     37.12 o 
   5   1   1     3605.77     3842.15     39.04 o 
   6   1   1      269.11      284.21     12.74 o 
   7   1   1      858.49      919.48     23.01 o 
   8   1   1       38.64       66.84      7.94 o 
   9   1   1      652.97      648.14     23.15 o 
  10   1   1       16.87       10.68      8.08 o 
  11   1   1       97.49      103.55     12.05 o 
  12   1   1       69.71       38.90     12.33 o 
  13   1   1      590.06      567.06     28.08 o 
  14   1   1        1.61        8.08      9.86 o 
  15   1   1        1.99       13.83      8.08 o 
  16   1   1        6.29       -4.11     11.51 o 
  17   1   1        9.34        4.52     11.37 o 
 -17   2   1       37.81       71.09     14.79 o 
 -16   2   1       39.39       34.79     11.37 o 
 -15   2   1       47.92       43.42     13.83 o 
 -14   2   1       58.21       46.84     13.97 o 
 -13   2   1       43.41       57.66     12.19 o 
 -12   2   1       84.56       60.13     11.78 o 
 -11   2   1       80.64       77.39     11.37 o 
 -10   2   1      330.54      302.16     17.67 o 
  -9   2   1        0.21       -6.57      6.57 o 
  -8   2   1      826.05      835.66     25.07 o 
  -7   2   1     1125.87     1126.44     27.12 o 
  -6   2   1     1195.07     1091.52     24.38 o 
  -5   2   1     2184.72     2511.21     34.11 o 
  -4   2   1     1809.98     1966.07     28.22 o 
  -3   2   1      362.52      403.93     12.19 o 
  -2   2   1       36.11       28.90      4.11 o 
  -1   2   1       13.84        6.44      3.42 o 
   0   2   1     8906.16     8022.93    237.57 o 
   1   2   1     1184.72     1252.46     18.90 o 
   2   2   1      120.16      125.19      6.99 o 
   3   2   1      767.62      839.49     17.67 o 
   4   2   1        6.29       12.46      3.70 o 
   5   2   1       10.87       20.13      4.52 o 
   6   2   1      257.08      212.99     11.78 o 
   7   2   1      665.78      751.83     21.92 o 
   8   2   1      333.11      313.39     15.75 o 
   9   2   1       36.89       18.22      8.36 o 
  10   2   1      768.40      747.04     26.44 o 
  11   2   1      208.09      202.99     17.81 o 
  12   2   1      482.33      470.63     24.52 o 
  13   2   1       13.56       11.92      9.86 o 
  14   2   1       15.91       10.68     11.51 o 
  15   2   1       17.17        5.20     11.78 o 
  16   2   1        3.51       14.24     11.37 o 
 -16   3   1        2.02       -8.77     12.33 o 
 -15   3   1       51.37       63.14     13.83 o 
 -14   3   1       89.90      119.85     16.85 o 
 -13   3   1        0.58        4.52      9.45 o 
 -12   3   1        2.13       18.76      8.08 o 
 -11   3   1      193.49      176.55     16.71 o 
 -10   3   1       20.62       38.90      7.81 o 
  -9   3   1       83.08       96.84     10.55 o 
  -8   3   1      157.04      147.24     12.60 o 
  -7   3   1      276.88      265.59     15.20 o 
  -6   3   1       97.67      123.82     10.41 o 
  -5   3   1      424.00      447.89     16.16 o 
  -4   3   1      541.51      536.92     17.26 o 
  -3   3   1       82.91       89.58      7.53 o 
  -2   3   1       68.79       65.47      6.99 o 
  -1   3   1        0.26       -0.41      3.56 o 
   0   3   1      412.43      404.00      9.35 o 
   1   3   1        9.31       15.34      3.84 o 
   2   3   1      347.80      337.36     12.46 o 
   3   3   1        1.86        3.15      3.56 o 
   4   3   1      209.25      215.04     11.51 o 
   5   3   1       79.58       88.62      8.36 o 
   6   3   1       82.34       85.06      9.04 o 
   7   3   1       51.90       58.90      7.94 o 
   8   3   1      175.59      169.30     12.19 o 
   9   3   1       20.02       12.88      6.99 o 
  10   3   1        1.17       -6.16      9.18 o 
  11   3   1       39.31       18.35     10.41 o 
  12   3   1       31.04       30.68     10.27 o 
  13   3   1       71.49       55.47     13.56 o 
  14   3   1       25.26       39.04     10.27 o 
  15   3   1        0.04       12.33      9.72 o 
  16   3   1       24.53       37.12     11.51 o 
 -15   4   1       56.20       57.39     15.20 o 
 -14   4   1       15.31       14.66     12.05 o 
 -13   4   1      225.98      187.65     20.00 o 
 -12   4   1      348.39      329.55     23.15 o 
 -11   4   1      652.44      636.36     29.31 o 
 -10   4   1       23.61       38.49      7.67 o 
  -9   4   1      279.55      274.49     17.67 o 
  -8   4   1       23.60       22.19      6.85 o 
  -7   4   1       85.71       89.30     10.27 o 
  -6   4   1     1255.29     1270.67     31.91 o 
  -5   4   1      127.02      108.07     10.00 o 
  -4   4   1       64.52       70.13      8.77 o 
  -3   4   1       72.49       75.47      8.08 o 
  -2   4   1      152.04      117.11      9.45 o 
  -1   4   1      335.98      299.55     13.83 o 
   0   4   1      292.31      255.94      9.20 o 
   1   4   1     2307.38     2311.10     36.84 o 
   2   4   1       84.76       89.03      8.36 o 
   3   4   1      356.95      308.32     14.66 o 
   4   4   1      640.23      595.68     20.68 o 
   5   4   1     1849.23     1778.42     36.30 o 
   6   4   1      738.44      681.84     23.97 o 
   7   4   1      102.55       86.98     10.27 o 
   8   4   1        3.07        4.11      7.26 o 
   9   4   1      131.51      132.86     13.97 o 
  10   4   1       59.20       49.04     13.42 o 
  11   4   1       27.98       35.06     10.27 o 
  12   4   1       26.71       26.57     11.23 o 
  13   4   1       13.45        8.77      9.72 o 
  14   4   1        5.10        1.37      9.45 o 
  15   4   1        2.81       -8.77     11.78 o 
 -14   5   1       15.20       20.27     12.88 o 
 -13   5   1      263.79      241.89     23.56 o 
 -12   5   1       95.53       52.60     15.89 o 
 -11   5   1        1.42       -1.23      9.45 o 
 -10   5   1       82.39       64.10     13.56 o 
  -9   5   1     1766.27     1780.34     46.02 o 
  -8   5   1       73.81       71.91     12.88 o 
  -7   5   1      161.56      130.40     13.70 o 
  -6   5   1       15.39       30.00      7.40 o 
  -5   5   1      116.98      112.86     11.37 o 
  -4   5   1       70.08       58.62      8.63 o 
  -3   5   1     2162.32     2089.75     41.50 o 
  -2   5   1      240.15      204.50     14.24 o 
  -1   5   1       44.26       57.12      9.31 o 
   0   5   1      682.80      718.85     16.46 o 
   1   5   1      278.39      299.42     16.03 o 
   2   5   1        4.29        5.62      5.62 o 
   3   5   1     1666.54     1660.22     37.26 o 
   4   5   1      254.09      187.51     15.61 o 
   5   5   1       20.86       27.12      8.90 o 
   6   5   1       17.74        7.67      9.59 o 
   7   5   1     2115.92     2152.62     47.80 o 
   8   5   1      357.84      403.38     22.74 o 
   9   5   1       80.58       83.28     11.64 o 
  10   5   1       14.23       16.57     10.68 o 
  11   5   1       44.81       42.60     10.00 o 
  12   5   1       44.40       52.05     12.05 o 
  13   5   1       66.32       53.28     15.48 o 
  14   5   1       17.74        8.77     15.61 o 
 -13   6   1       12.34        1.51     12.19 o 
 -12   6   1       10.86       22.33     13.15 o 
 -11   6   1       97.06      103.41     14.79 o 
 -10   6   1        5.73      -10.55     10.55 o 
  -9   6   1        0.80      -11.23     11.23 o 
  -8   6   1      184.35      153.41     18.63 o 
  -7   6   1       48.14       37.39     13.01 o 
  -6   6   1      110.49      100.81     15.34 o 
  -5   6   1      516.78      503.91     25.07 o 
  -4   6   1      397.79      411.32     21.92 o 
  -3   6   1       21.06       15.07      6.71 o 
  -2   6   1      225.77      220.93     15.48 o 
  -1   6   1      118.40      126.01     13.70 o 
   0   6   1      109.00      120.18      8.90 o 
   1   6   1      168.62      181.76     15.07 o 
   2   6   1       61.11       63.28     10.41 o 
   3   6   1       85.77       78.21     11.78 o 
   4   6   1      274.75      307.36     19.59 o 
   5   6   1     1438.95     1380.80     39.45 o 
   6   6   1        4.43       16.98      8.77 o 
   7   6   1      269.72      225.86     20.55 o 
   8   6   1      196.45      191.90     19.04 o 
   9   6   1       88.61       65.75     14.52 o 
  10   6   1        0.31       -1.23      9.59 o 
  11   6   1       68.53       86.29     13.29 o 
  12   6   1        8.90        2.88      8.77 o 
  13   6   1        1.42       12.05     12.46 o 
 -11   7   1       10.28       20.68     11.09 o 
 -10   7   1        3.15        2.74      9.86 o 
  -9   7   1      125.67       94.37     17.81 o 
  -8   7   1       77.98       72.18     13.42 o 
  -7   7   1        0.94        3.70      8.63 o 
  -6   7   1      109.11      118.62     15.89 o 
  -5   7   1      101.14       84.10     13.56 o 
  -4   7   1       46.78       48.90     12.33 o 
  -3   7   1       18.52       21.23      9.86 o 
  -2   7   1        6.73        6.30     10.27 o 
  -1   7   1      265.77      225.86     19.04 o 
   0   7   1      307.26      281.54     14.86 o 
   1   7   1      109.26       95.06     13.70 o 
   2   7   1      199.78      206.14     17.67 o 
   3   7   1      319.04      309.28     20.27 o 
   4   7   1        0.40       -7.67     10.00 o 
   5   7   1       35.61       27.12     11.09 o 
   6   7   1       27.80       39.86     10.68 o 
   7   7   1       21.77        8.49     10.82 o 
   8   7   1       40.29       43.56     10.68 o 
   9   7   1       25.52       45.75     11.23 o 
  10   7   1        1.08        1.37      9.31 o 
  11   7   1        5.81       14.93      7.94 o 
  -9   8   1        0.87       -4.52      9.45 o 
  -8   8   1       28.91       42.32     14.66 o 
  -7   8   1      121.44      164.50     19.04 o 
  -6   8   1       33.24       70.68     12.33 o 
  -5   8   1       82.82       68.49     15.34 o 
  -4   8   1        1.92       14.11      8.77 o 
  -3   8   1       68.26       66.70     14.11 o 
  -2   8   1       20.22       11.23     10.27 o 
  -1   8   1       22.14       22.19      9.04 o 
   0   8   1       84.00       86.80     10.51 o 
   1   8   1       14.20       17.26     10.14 o 
   2   8   1        3.59        4.93      9.45 o 
   3   8   1       36.55       32.87     10.00 o 
   4   8   1      106.33      102.04     14.93 o 
   5   8   1        5.30        3.97     11.51 o 
   6   8   1       96.67       71.09     18.22 o 
   7   8   1        0.28       12.74      8.90 o 
   8   8   1       18.46       30.96     11.09 o 
  -4   9   1       32.17       52.60     14.24 o 
  -3   9   1       51.99       66.57     14.24 o 
  -2   9   1       22.73        4.38     12.60 o 
  -1   9   1        9.62       11.64     13.01 o 
   0   9   1       28.29       28.07      8.37 o 
   1   9   1       43.30       46.43     13.42 o 
   2   9   1      105.02      124.51     17.67 o 
   3   9   1        6.24       31.23     10.55 o 
   4   9   1        1.87       19.59     12.33 o 
 -16   0   2       16.97        5.34     11.23 o 
 -14   0   2       11.97       -7.81     10.14 o 
 -12   0   2      686.38      711.97     29.72 o 
 -10   0   2      106.74      106.01     11.23 o 
  -8   0   2      158.39      144.09     11.09 o 
  -6   0   2     2653.20     2437.39     33.28 o 
  -4   0   2     7693.12     7534.05     47.53 o 
  -2   0   2     4061.80     4259.09     27.94 o 
   0   0   2      363.43      377.90      5.33 o 
   2   0   2     1839.54     2368.22     22.05 o 
   4   0   2     1329.88     1358.20     21.37 o 
   6   0   2       38.22       28.35      5.48 o 
   8   0   2        6.81        6.71      5.48 o 
  10   0   2     1949.86     2079.62     42.87 o 
  12   0   2      199.60      189.57     15.89 o 
  14   0   2        0.63       -2.33      8.90 o 
  16   0   2        8.55       13.83     11.64 o 
 -17   1   2        1.64       -5.89     11.64 o 
 -16   1   2        3.86       -2.74      9.18 o 
 -15   1   2       46.55       18.63     13.42 o 
 -14   1   2      204.21      198.88     17.81 o 
 -13   1   2       19.77        6.16      7.94 o 
 -12   1   2      489.22      511.72     23.70 o 
 -11   1   2       69.04       73.01     11.37 o 
 -10   1   2        3.85       -1.51      6.85 o 
  -9   1   2      372.18      318.73     16.98 o 
  -8   1   2     4385.19     4214.85     52.46 o 
  -7   1   2     1976.98     2115.37     34.65 o 
  -6   1   2      896.54      911.54     20.96 o 
  -5   1   2      951.00      962.49     19.72 o 
  -4   1   2     9459.48     8282.86    217.78 o 
  -3   1   2       85.33       82.18      5.34 o 
  -2   1   2     4692.49     4497.97     31.78 o 
  -1   1   2       18.97       12.46      3.42 o 
   0   1   2        6.79        9.94      2.18 o 
   1   1   2     3155.40     3331.39     26.30 o 
   2   1   2     2152.84     2027.02     22.33 o 
   3   1   2     1248.22     1719.94     22.74 o 
   4   1   2      938.42     1042.21     19.31 o 
   5   1   2       38.45       46.57      5.07 o 
   6   1   2      546.98      688.96     18.76 o 
   7   1   2      131.00      118.48      9.59 o 
   8   1   2     1585.93     1638.44     33.69 o 
   9   1   2       11.76       19.72      5.62 o 
  10   1   2        3.35        7.94      6.30 o 
  11   1   2       51.98       68.49     11.92 o 
  12   1   2      407.76      415.70     22.33 o 
  13   1   2        0.41       16.03      8.08 o 
  14   1   2       12.83       18.76      9.45 o 
  15   1   2        5.41        0.00      9.45 o 
  16   1   2        0.01       -8.49     10.27 o 
  17   1   2        0.09      -12.46     12.46 o 
 -17   2   2       75.03       58.90     17.12 o 
 -16   2   2       23.30        9.72     11.37 o 
 -15   2   2       43.12       49.86     13.42 o 
 -14   2   2       40.59       30.41     11.92 o 
 -13   2   2       19.04        6.44     10.14 o 
 -12   2   2       75.74       55.47     11.23 o 
 -11   2   2     2148.95     2113.45     46.43 o 
 -10   2   2       54.78       57.39      9.18 o 
  -9   2   2      270.69      260.79     15.89 o 
  -8   2   2     1138.64     1072.34     27.94 o 
  -7   2   2      448.01      411.18     16.71 o 
  -6   2   2     2479.46     2465.05     37.12 o 
  -5   2   2       21.65       28.63      5.89 o 
  -4   2   2     1137.52     1152.06     22.19 o 
  -3   2   2      198.87      240.25     10.00 o 
  -2   2   2      410.99      423.79     12.19 o 
  -1   2   2     1562.14     1623.92     22.33 o 
   0   2   2      177.75      232.66      6.20 o 
   1   2   2      359.70      345.03     11.09 o 
   2   2   2     1146.91     1104.12     19.59 o 
   3   2   2     2808.86     2933.90     33.69 o 
   4   2   2      360.28      332.43     12.33 o 
   5   2   2      179.55      178.61     10.14 o 
   6   2   2      803.67      912.50     23.28 o 
   7   2   2       22.95       35.48      6.71 o 
   8   2   2      164.18      162.86     12.19 o 
   9   2   2      382.29      420.22     19.31 o 
  10   2   2       93.56      105.74     11.92 o 
  11   2   2      334.69      352.29     20.55 o 
  12   2   2        1.31        5.07      9.59 o 
  13   2   2       15.60       -4.38     10.68 o 
  14   2   2        0.04      -10.55     10.55 o 
  15   2   2        8.31       17.26      8.63 o 
  16   2   2       41.32       28.90     13.83 o 
 -16   3   2      113.71      120.81     17.81 o 
 -15   3   2       71.78       79.17     13.83 o 
 -14   3   2       46.10       30.82     12.88 o 
 -13   3   2       68.24       65.88     12.88 o 
 -12   3   2      398.51      399.54     22.46 o 
 -11   3   2       83.06       83.83     12.19 o 
 -10   3   2       13.28       20.00      7.94 o 
  -9   3   2      610.58      557.33     23.56 o 
  -8   3   2        1.31       10.14      5.07 o 
  -7   3   2      108.70      111.90     10.27 o 
  -6   3   2      225.81      243.81     13.15 o 
  -5   3   2      194.04      209.70     12.33 o 
  -4   3   2      161.84      141.35      9.59 o 
  -3   3   2     1164.84     1080.42     23.28 o 
  -2   3   2      870.47      912.22     20.68 o 
  -1   3   2      448.38      460.49     14.52 o 
   0   3   2     1024.92     1123.77     15.74 o 
   1   3   2     1253.14     1279.85     24.24 o 
   2   3   2      627.26      663.89     17.94 o 
   3   3   2       20.48       47.94      5.62 o 
   4   3   2        0.53       -1.51      4.25 o 
   5   3   2     1014.46     1035.22     26.02 o 
   6   3   2       13.44        4.93      5.89 o 
   7   3   2      788.43      816.34     25.75 o 
   8   3   2       42.37       53.28      9.45 o 
   9   3   2        0.49       -6.85      6.85 o 
  10   3   2       32.73       36.16     10.14 o 
  11   3   2       32.88       42.60      7.40 o 
  12   3   2        9.49        3.29      9.31 o 
  13   3   2       33.18       35.34     10.82 o 
  14   3   2       84.04       87.11     14.79 o 
  15   3   2      118.20      136.29     18.08 o 
  16   3   2        1.93       10.55     11.09 o 
 -15   4   2        0.93      -10.00     10.96 o 
 -14   4   2       73.02       65.06     14.66 o 
 -13   4   2       80.81       83.41     15.20 o 
 -12   4   2      544.15      545.55     28.49 o 
 -11   4   2        1.25        3.15      9.45 o 
 -10   4   2      294.41      280.38     19.18 o 
  -9   4   2      124.74      139.16     13.15 o 
  -8   4   2        7.06       18.90      5.62 o 
  -7   4   2      305.83      279.83     16.30 o 
  -6   4   2      475.10      474.74     19.86 o 
  -5   4   2      705.96      645.81     22.87 o 
  -4   4   2        0.48       12.33      5.34 o 
  -3   4   2      100.82      105.74      9.31 o 
  -2   4   2       85.08       69.99      7.53 o 
  -1   4   2      437.97      415.98     16.44 o 
   0   4   2     2719.49     2821.75     29.86 o 
   1   4   2      260.26      301.61     14.79 o 
   2   4   2       81.35       72.87      7.53 o 
   3   4   2      372.01      353.79     16.03 o 
   4   4   2     1419.33     1594.74     34.65 o 
   5   4   2     1237.94     1217.25     30.68 o 
   6   4   2       67.52       62.87      9.45 o 
   7   4   2        3.23        3.15      5.34 o 
   8   4   2       61.71       81.09     11.78 o 
   9   4   2       48.51       46.16      9.18 o 
  10   4   2      522.94      494.33     26.02 o 
  11   4   2       36.97       30.41     12.33 o 
  12   4   2      181.96      192.44     17.81 o 
  13   4   2       52.72       50.82     11.92 o 
  14   4   2        0.48      -10.96     11.51 o 
  15   4   2       39.62       54.79     15.89 o 
 -14   5   2      153.09      178.88     20.27 o 
 -13   5   2        9.18        8.08     11.37 o 
 -12   5   2        7.49       10.00      9.86 o 
 -11   5   2       30.30       19.86     13.97 o 
 -10   5   2      108.17      104.51     13.83 o 
  -9   5   2        0.42        4.11      8.49 o 
  -8   5   2       73.00       77.11     12.19 o 
  -7   5   2      191.13      181.21     16.03 o 
  -6   5   2      136.86      111.90     12.05 o 
  -5   5   2       26.55       40.68      8.22 o 
  -4   5   2      626.04      567.88     22.87 o 
  -3   5   2       65.51       84.10      8.77 o 
  -2   5   2      709.99      694.99     23.83 o 
  -1   5   2        7.50        6.99      5.62 o 
   0   5   2        6.36       11.09      3.97 o 
   1   5   2      170.11      199.29     13.70 o 
   2   5   2     1547.74     1424.76     35.20 o 
   3   5   2        0.66        6.71      5.89 o 
   4   5   2       38.87       37.26      8.77 o 
   5   5   2       88.21       88.07      9.72 o 
   6   5   2       64.91       77.66     11.78 o 
   7   5   2        6.01        7.40      9.31 o 
   8   5   2        0.46        0.00      7.53 o 
   9   5   2       12.67        6.30     10.27 o 
  10   5   2       48.89       47.12     12.05 o 
  11   5   2       41.87       39.72     12.33 o 
  12   5   2       28.69       29.72     10.96 o 
  13   5   2       28.04       43.01     13.15 o 
  14   5   2       29.91       34.24     13.01 o 
 -13   6   2       25.23       22.33     12.88 o 
 -12   6   2       99.96      100.40     16.71 o 
 -11   6   2       27.47       19.72     12.19 o 
 -10   6   2       31.57       40.68     11.09 o 
  -9   6   2       12.90       17.40      8.36 o 
  -8   6   2       46.53       39.58     11.51 o 
  -7   6   2       10.26        9.45      9.72 o 
  -6   6   2      703.14      733.06     29.04 o 
  -5   6   2      124.11      127.66     14.11 o 
  -4   6   2      621.96      529.94     25.48 o 
  -3   6   2       29.82       16.03      7.81 o 
  -2   6   2        2.44        2.60      5.89 o 
  -1   6   2        6.35       12.88      7.81 o 
   0   6   2      309.52      304.17     13.34 o 
   1   6   2      698.06      672.52     26.98 o 
   2   6   2       14.71        7.94      9.04 o 
   3   6   2       36.11       39.72      8.08 o 
   4   6   2     1175.89     1118.50     36.43 o 
   5   6   2      560.50      570.62     26.30 o 
   6   6   2      112.91       96.43     14.93 o 
   7   6   2       18.53       16.03     10.00 o 
   8   6   2        0.53       -8.90      8.90 o 
   9   6   2       13.16       13.15      9.18 o 
  10   6   2      183.35      211.62     18.35 o 
  11   6   2       19.54       20.27     10.14 o 
  12   6   2       16.27       -1.37      9.86 o 
  13   6   2        2.25       -1.51     10.41 o 
 -11   7   2       11.67       -5.89     13.29 o 
 -10   7   2       31.87       22.46     10.68 o 
  -9   7   2       82.03       83.96     14.79 o 
  -8   7   2       54.86       69.99     13.97 o 
  -7   7   2       23.16        6.03     11.92 o 
  -6   7   2       18.31       29.17     11.51 o 
  -5   7   2       60.71       64.38     13.97 o 
  -4   7   2        1.67       -6.57     10.41 o 
  -3   7   2      498.45      537.06     26.85 o 
  -2   7   2      337.70      359.82     22.87 o 
  -1   7   2        5.90       10.41      7.53 o 
   0   7   2       37.85       42.62      7.89 o 
   1   7   2      484.48      471.86     26.30 o 
   2   7   2      567.26      550.89     27.39 o 
   3   7   2       58.40       32.46     13.56 o 
   4   7   2      289.67      305.03     20.55 o 
   5   7   2       17.25        1.10      9.31 o 
   6   7   2       14.70        8.36      9.72 o 
   7   7   2       65.37       62.05     13.70 o 
   8   7   2      129.50      112.86     17.26 o 
   9   7   2        9.26       24.52     11.51 o 
  10   7   2       13.67       -7.12     10.68 o 
  11   7   2        0.47      -10.55     11.64 o 
  -9   8   2        7.47       -3.01     12.74 o 
  -8   8   2       20.18       13.15     12.74 o 
  -7   8   2       40.09       43.69     13.83 o 
  -6   8   2       86.87       94.10     16.85 o 
  -5   8   2       38.87       55.61     12.60 o 
  -4   8   2        0.31       15.48      9.45 o 
  -3   8   2      246.80      243.40     20.82 o 
  -2   8   2      100.70      122.59     15.48 o 
  -1   8   2       55.62       79.44     13.42 o 
   0   8   2        0.06       12.92      6.38 o 
   1   8   2        1.62       -7.53      9.59 o 
   2   8   2       26.27       -2.47     10.14 o 
   3   8   2       13.54        5.07     10.68 o 
   4   8   2        0.25       -9.45      9.45 o 
   5   8   2      107.85       99.30     16.85 o 
   6   8   2       18.30       29.04     10.96 o 
   7   8   2       20.70       25.75     11.64 o 
   8   8   2        6.70       13.42     10.00 o 
  -4   9   2       53.89       60.40     15.61 o 
  -3   9   2       25.88       38.63      9.86 o 
  -2   9   2        3.88        4.38     11.09 o 
  -1   9   2       22.46       27.80     10.82 o 
   0   9   2       10.90       17.51      8.57 o 
   1   9   2       15.54       13.15     12.74 o 
   2   9   2       26.27       30.96     12.33 o 
   3   9   2       61.38       85.33     15.75 o 
   4   9   2       20.86       47.25     11.92 o 
 -17   0   3       12.47       38.08     10.96 o 
 -15   0   3        2.57        2.47      9.18 o 
 -13   0   3       83.05       82.73     13.56 o 
 -11   0   3     4799.25     4594.12     66.16 o 
  -9   0   3      904.07      949.07     26.71 o 
  -7   0   3     1600.23     1461.88     28.76 o 
  -5   0   3      249.52      237.23     10.41 o 
  -3   0   3     5027.38     4643.56     36.02 o 
  -1   0   3      354.11      396.80      9.45 o 
   1   0   3    21046.50    20096.54    280.38 o 
   3   0   3     2908.92     3479.45     33.15 o 
   5   0   3      814.74      898.52     20.41 o 
   7   0   3      675.94      797.58     22.74 o 
   9   0   3       25.59       31.64      8.08 o 
  11   0   3      526.68      506.93     23.56 o 
  13   0   3      134.68      135.74     15.07 o 
  15   0   3       43.05       59.99     11.37 o 
 -17   1   3       37.75       54.65     12.60 o 
 -16   1   3       11.55        4.11      9.72 o 
 -15   1   3       42.05       54.79     11.09 o 
 -14   1   3       23.89       14.79     11.92 o 
 -13   1   3       47.58       21.78     11.78 o 
 -12   1   3      288.09      262.30     18.08 o 
 -11   1   3      191.67      178.47     15.20 o 
 -10   1   3      383.06      339.96     18.90 o 
  -9   1   3      329.79      387.49     17.53 o 
  -8   1   3      164.69      145.05     11.64 o 
  -7   1   3        6.58        9.59      5.62 o 
  -6   1   3      172.92      238.88     11.64 o 
  -5   1   3     4584.73     4567.55     44.10 o 
  -4   1   3      697.69      689.23     16.16 o 
  -3   1   3      462.29      569.39     13.83 o 
  -2   1   3      259.60      264.63      8.90 o 
  -1   1   3     2856.69     2883.50     26.85 o 
   0   1   3    12648.77    11821.60    158.59 o 
   1   1   3    23059.39    21437.89    311.74 o 
   2   1   3     4524.60     4781.36     37.67 o 
   3   1   3      336.55      292.57     10.55 o 
   4   1   3        0.35        0.00      4.11 o 
   5   1   3       30.05       33.83      5.34 o 
   6   1   3      736.48      828.40     21.78 o 
   7   1   3     2446.68     2712.83     41.50 o 
   8   1   3      243.74      350.64     16.44 o 
   9   1   3      241.79      213.67     15.75 o 
  10   1   3      282.54      274.08     17.40 o 
  11   1   3        0.09        1.78      8.36 o 
  12   1   3      124.60      113.14     14.24 o 
  13   1   3      202.04      212.30     17.67 o 
  14   1   3       11.99        9.59      9.04 o 
  15   1   3        6.80        7.94     10.68 o 
  16   1   3       19.07       21.50     12.46 o 
 -17   2   3       53.09       54.51     15.75 o 
 -16   2   3       85.93       69.85     15.48 o 
 -15   2   3       29.14       24.38     13.01 o 
 -14   2   3       83.12       96.56     13.42 o 
 -13   2   3        0.56       -9.59      9.59 o 
 -12   2   3      648.97      588.97     26.98 o 
 -11   2   3      506.14      495.15     23.56 o 
 -10   2   3       82.31       65.47     10.14 o 
  -9   2   3      157.31      164.23     12.33 o 
  -8   2   3      554.10      558.56     20.68 o 
  -7   2   3      564.68      505.83     18.76 o 
  -6   2   3       69.55       58.90      7.53 o 
  -5   2   3     5153.73     5234.73     51.09 o 
  -4   2   3      664.68      710.88     17.94 o 
  -3   2   3       86.45       79.85      6.71 o 
  -2   2   3     2756.72     2861.31     32.19 o 
  -1   2   3      710.56      647.73     15.07 o 
   0   2   3      894.61      905.87     23.35 o 
   1   2   3      204.08      240.66      9.86 o 
   2   2   3     1719.71     1702.54     25.89 o 
   3   2   3      421.19      368.45     13.15 o 
   4   2   3        0.18       -4.38      4.38 o 
   5   2   3     1792.59     2027.30     33.28 o 
   6   2   3     1519.53     1678.71     32.19 o 
   7   2   3      303.93      343.52     16.30 o 
   8   2   3      185.41      193.26     13.97 o 
   9   2   3      128.08      169.98     13.01 o 
  10   2   3       13.37       18.90      7.26 o 
  11   2   3      215.52      226.82     18.76 o 
  12   2   3      730.62      741.69     31.23 o 
  13   2   3       19.03       52.46     10.68 o 
  14   2   3       27.63       16.16     12.19 o 
  15   2   3       49.42       46.16     13.15 o 
  16   2   3       37.25       54.51     14.52 o 
 -16   3   3       33.20       24.79     16.30 o 
 -15   3   3      189.39      176.69     18.90 o 
 -14   3   3      362.65      369.13     24.24 o 
 -13   3   3        9.87       16.03      8.49 o 
 -12   3   3      182.59      158.47     17.12 o 
 -11   3   3       13.75       13.42      8.22 o 
 -10   3   3      676.88      720.05     27.12 o 
  -9   3   3        2.99       -1.64      6.44 o 
  -8   3   3      264.55      232.71     15.20 o 
  -7   3   3       32.34       26.16      6.03 o 
  -6   3   3      356.58      367.90     16.44 o 
  -5   3   3      148.06      148.75     10.68 o 
  -4   3   3     3546.39     3835.03     45.89 o 
  -3   3   3     2365.70     2458.62     35.61 o 
  -2   3   3        4.09        5.07      6.30 o 
  -1   3   3     1316.47     1443.26     26.16 o 
   0   3   3      146.74      123.91     13.42 o 
   1   3   3     3865.39     4350.17     46.02 o 
   2   3   3     3212.88     3438.36     41.78 o 
   3   3   3      132.20      169.30     10.14 o 
   4   3   3      413.55      432.55     16.44 o 
   5   3   3      821.91      948.79     25.20 o 
   6   3   3        2.48       -1.23      4.11 o 
   7   3   3       24.96       13.56      6.99 o 
   8   3   3      261.75      296.81     16.30 o 
   9   3   3      111.84      116.84     11.23 o 
  10   3   3      503.27      442.82     23.56 o 
  11   3   3       84.36       95.61     11.92 o 
  12   3   3       21.07       26.57     10.55 o 
  13   3   3       56.05       65.20     12.60 o 
  14   3   3       56.01       41.91     14.11 o 
  15   3   3        0.11        5.75     10.27 o 
 -15   4   3       48.10       56.16     13.42 o 
 -14   4   3       14.04       18.63     10.96 o 
 -13   4   3       46.59       79.03     13.15 o 
 -12   4   3       14.05       27.39      9.31 o 
 -11   4   3      550.64      522.27     25.07 o 
 -10   4   3        8.20        2.88      7.81 o 
  -9   4   3      108.47       98.62     11.78 o 
  -8   4   3      178.44      145.74     13.29 o 
  -7   4   3      120.70       91.63     11.09 o 
  -6   4   3      144.76      126.56     11.51 o 
  -5   4   3      638.34      649.51     22.33 o 
  -4   4   3       76.00       65.20      8.49 o 
  -3   4   3        0.07       -2.47      4.11 o 
  -2   4   3       29.36       26.98      6.71 o 
  -1   4   3      926.96      867.02     23.56 o 
   0   4   3     1115.48     1340.73     61.02 o 
   1   4   3     1287.03     1240.81     28.76 o 
   2   4   3       45.59       55.20      7.12 o 
   3   4   3       32.59       50.82      7.67 o 
   4   4   3      112.53      105.47     10.00 o 
   5   4   3       74.27      104.65     11.37 o 
   6   4   3      391.37      315.99     17.81 o 
   7   4   3       61.14       53.01     10.96 o 
   8   4   3      145.23      154.09     12.74 o 
   9   4   3       37.53       65.61     10.00 o 
  10   4   3       16.68       21.64      9.59 o 
  11   4   3      118.84      114.51     13.97 o 
  12   4   3        0.51       10.82      7.53 o 
  13   4   3        7.43       13.01      8.77 o 
  14   4   3       29.28       16.85     12.88 o 
  15   4   3        4.24        9.04     12.88 o 
 -14   5   3        0.06        5.75      9.86 o 
 -13   5   3       17.21       60.81     10.68 o 
 -12   5   3        3.32        8.77      9.31 o 
 -11   5   3       23.01       23.56     10.96 o 
 -10   5   3        9.66        8.77      9.45 o 
  -9   5   3       60.10       68.90     12.60 o 
  -8   5   3      118.15      133.96     13.42 o 
  -7   5   3      257.96      268.32     18.63 o 
  -6   5   3       64.55       61.64     10.00 o 
  -5   5   3        9.83       10.55      7.53 o 
  -4   5   3      166.78      151.63     12.74 o 
  -3   5   3      129.84      133.55     12.19 o 
  -2   5   3       33.80       33.56      6.57 o 
  -1   5   3      201.27      203.26     13.70 o 
   0   5   3      140.97      117.20     13.42 o 
   1   5   3     1349.30     1386.82     33.97 o 
   2   5   3      467.88      404.34     19.59 o 
   3   5   3       56.81       54.51      8.36 o 
   4   5   3       83.30       69.58     10.82 o 
   5   5   3      585.25      558.98     23.70 o 
   6   5   3      177.38      163.41     15.61 o 
   7   5   3     1290.72     1279.85     37.26 o 
   8   5   3      194.58      222.17     18.08 o 
   9   5   3      143.18      135.33     16.03 o 
  10   5   3        6.20       20.68      8.49 o 
  11   5   3       15.94       33.28      9.31 o 
  12   5   3       35.16       51.50     12.33 o 
  13   5   3      127.90      125.88     18.90 o 
  14   5   3       15.88        7.53     13.29 o 
 -13   6   3       34.13       22.46     13.42 o 
 -12   6   3        9.65       16.85     10.27 o 
 -11   6   3       23.18       33.01     13.01 o 
 -10   6   3       11.89       12.46      9.04 o 
  -9   6   3        0.60        4.66      8.49 o 
  -8   6   3        2.26       -4.52      8.77 o 
  -7   6   3       22.35       40.13      9.45 o 
  -6   6   3       56.62       47.39     11.23 o 
  -5   6   3     1867.09     1858.41     46.71 o 
  -4   6   3       98.87      108.48     12.19 o 
  -3   6   3       38.30       49.04      9.72 o 
  -2   6   3       56.56       54.38      9.59 o 
  -1   6   3      766.47      750.32     28.76 o 
   0   6   3       25.98       16.39      5.68 o 
   1   6   3        3.14        6.16      7.26 o 
   2   6   3        0.37       -8.49      8.49 o 
   3   6   3       30.29       48.08      9.31 o 
   4   6   3      231.22      205.59     18.22 o 
   5   6   3      198.02      220.66     16.85 o 
   6   6   3       53.09       52.05     10.55 o 
   7   6   3      243.59      240.38     19.18 o 
   8   6   3       21.37       10.41     10.41 o 
   9   6   3       39.33       36.57     11.51 o 
  10   6   3        2.36       -9.04      9.45 o 
  11   6   3       94.59       98.89     16.85 o 
  12   6   3       12.05      -11.64     11.64 o 
 -11   7   3        0.04       -1.51     10.27 o 
 -10   7   3       71.15       63.55     16.85 o 
  -9   7   3       32.75       41.64     10.55 o 
  -8   7   3        4.36       -3.84      8.63 o 
  -7   7   3      133.22      137.66     15.89 o 
  -6   7   3      154.16      164.36     16.44 o 
  -5   7   3        1.11       -8.22      8.22 o 
  -4   7   3      547.01      629.79     30.13 o 
  -3   7   3      108.87      106.43     14.11 o 
  -2   7   3      125.17      121.90     13.83 o 
  -1   7   3       17.32       23.28      9.31 o 
   0   7   3      387.82      383.42     16.36 o 
   1   7   3      297.64      283.67     19.72 o 
   2   7   3       83.59       74.51     12.88 o 
   3   7   3       99.75      130.12     13.97 o 
   4   7   3        6.91        6.85      9.18 o 
   5   7   3        5.27       24.52      8.77 o 
   6   7   3        9.93       18.22      8.08 o 
   7   7   3      123.69      126.42     16.03 o 
   8   7   3       13.89       19.86      7.67 o 
   9   7   3       20.22       19.45     11.51 o 
  10   7   3        6.98       10.27      8.90 o 
  -8   8   3       11.25        5.89     12.33 o 
  -7   8   3        9.29        1.37     12.60 o 
  -6   8   3      363.21      352.70     27.39 o 
  -5   8   3        5.02       14.79     12.19 o 
  -4   8   3       79.66       71.91     13.70 o 
  -3   8   3      112.33      103.96     16.85 o 
  -2   8   3       18.19        8.90     10.82 o 
  -1   8   3       12.59       13.83      9.72 o 
   0   8   3       67.62       70.55      9.29 o 
   1   8   3      164.28      121.36     18.63 o 
   2   8   3       11.28       11.51     10.68 o 
   3   8   3        0.04        0.00     10.14 o 
   4   8   3       40.14       27.94     12.33 o 
   5   8   3       97.84      121.36     15.20 o 
   6   8   3      239.39      257.50     23.28 o 
   7   8   3       17.65       21.92     12.05 o 
   8   8   3        0.58       -4.52     12.05 o 
  -4   9   3       16.87       12.19     13.70 o 
  -3   9   3       13.87       19.59     13.42 o 
  -2   9   3       13.32       14.93     11.92 o 
  -1   9   3        2.30        8.90      8.90 o 
   0   9   3        0.31       -0.75      6.97 o 
   1   9   3       10.12        4.52     11.23 o 
   2   9   3       98.84      109.30     16.85 o 
   3   9   3       43.74       57.66     13.56 o 
 -16   0   4       29.39       13.56     12.74 o 
 -14   0   4        9.36       12.46      9.18 o 
 -12   0   4      147.70      118.89     14.11 o 
 -10   0   4     1636.50     1515.99     36.84 o 
  -8   0   4      171.87      212.85     12.88 o 
  -6   0   4       93.90       78.35      7.53 o 
  -4   0   4       85.52      110.12      7.12 o 
  -2   0   4    19711.25    17145.93    297.36 o 
   0   0   4     5230.06     4685.80    111.43 o 
   2   0   4      536.22      554.32     14.24 o 
   4   0   4      745.44      778.26     18.35 o 
   6   0   4     2905.53     3018.55     40.95 o 
   8   0   4      900.02      999.75     27.80 o 
  10   0   4      580.64      571.85     24.24 o 
  12   0   4      692.53      630.61     28.90 o 
  14   0   4      121.98      140.12     14.79 o 
  16   0   4       76.82       64.10     14.93 o 
 -17   1   4        3.81       32.74      8.63 o 
 -16   1   4       10.16       32.87      7.53 o 
 -15   1   4       60.08       46.57     16.03 o 
 -14   1   4      518.42      462.00     27.26 o 
 -13   1   4       12.52       20.00      9.04 o 
 -12   1   4      316.50      295.86     20.68 o 
 -11   1   4      303.83      291.75     18.35 o 
 -10   1   4      749.01      734.98     25.89 o 
  -9   1   4        2.43       -4.93      5.75 o 
  -8   1   4      345.48      325.44     16.03 o 
  -7   1   4      100.61       96.29      8.49 o 
  -6   1   4     2429.06     2254.53     35.06 o 
  -5   1   4     1617.47     1714.18     28.76 o 
  -4   1   4      836.78      838.81     19.18 o 
  -3   1   4      304.75      323.52     11.37 o 
  -2   1   4      231.83      234.90      9.59 o 
  -1   1   4      659.95      669.78     14.79 o 
   0   1   4    12140.25    11873.02    571.71 o 
   1   1   4     1766.57     1863.75     25.20 o 
   2   1   4     1203.49     1253.83     21.64 o 
   3   1   4      476.50      572.54     15.61 o 
   4   1   4       47.11       38.21      5.20 o 
   5   1   4      120.32      134.64      9.18 o 
   6   1   4        8.47        8.36      4.93 o 
   7   1   4      330.02      351.88     16.44 o 
   8   1   4      553.41      596.78     21.78 o 
   9   1   4      298.27      288.19     16.71 o 
  10   1   4      246.78      242.16     17.40 o 
  11   1   4       13.80        0.96      9.04 o 
  12   1   4       80.75       93.41     11.92 o 
  13   1   4      102.29       84.10     16.57 o 
  14   1   4      192.71      224.91     20.27 o 
  15   1   4        1.61       -4.11     11.23 o 
  16   1   4        1.09       -5.89      9.72 o 
 -17   2   4      138.95      161.90     18.90 o 
 -16   2   4       84.15       87.39     16.71 o 
 -15   2   4        1.34       -9.04      9.45 o 
 -14   2   4       15.87       15.48     10.96 o 
 -13   2   4      488.30      489.39     26.30 o 
 -12   2   4      261.85      274.63     18.76 o 
 -11   2   4      271.55      260.38     17.67 o 
 -10   2   4       12.37       26.57      6.57 o 
  -9   2   4       25.59       37.53      6.44 o 
  -8   2   4     2051.86     2034.83     39.72 o 
  -7   2   4      634.89      675.13     21.23 o 
  -6   2   4      322.55      365.85     15.34 o 
  -5   2   4       67.47       53.69      6.99 o 
  -4   2   4       82.33       91.09      7.53 o 
  -3   2   4      720.61      822.92     19.31 o 
  -2   2   4      534.69      527.47     15.48 o 
  -1   2   4     1839.00     1965.39     27.94 o 
   0   2   4     2705.91     2729.30     60.06 o 
   1   2   4     3229.90     3347.96     37.39 o 
   2   2   4      385.28      433.78     14.11 o 
   3   2   4        3.79        2.74      3.97 o 
   4   2   4     1217.55     1377.78     26.85 o 
   5   2   4     1131.89     1319.85     28.22 o 
   6   2   4      732.48      706.22     22.05 o 
   7   2   4      181.31      184.36     13.15 o 
   8   2   4       68.00       59.31      9.31 o 
   9   2   4      248.93      294.21     16.98 o 
  10   2   4       84.89      103.28     11.23 o 
  11   2   4      249.19      206.00     16.16 o 
  12   2   4        0.52        0.00      9.18 o 
  13   2   4      251.62      233.12     20.82 o 
  14   2   4       37.05       41.09     11.09 o 
  15   2   4       29.58       29.31     13.42 o 
  16   2   4       25.52       46.84     13.42 o 
 -16   3   4      125.52      139.98     18.76 o 
 -15   3   4      346.93      367.90     26.44 o 
 -14   3   4       11.21       16.30     11.23 o 
 -13   3   4       71.87       54.51     13.01 o 
 -12   3   4        5.26       -2.19      8.49 o 
 -11   3   4      347.74      330.24     19.59 o 
 -10   3   4        0.25       -7.26      7.81 o 
  -9   3   4      407.42      400.23     20.13 o 
  -8   3   4        1.00       -1.51      4.79 o 
  -7   3   4      106.88      124.37     11.51 o 
  -6   3   4      367.87      366.67     17.12 o 
  -5   3   4      421.29      430.36     17.26 o 
  -4   3   4      626.76      666.50     20.27 o 
  -3   3   4       30.78       65.75      6.71 o 
  -2   3   4      120.63      116.84      8.63 o 
  -1   3   4      433.83      484.05     16.30 o 
   0   3   4       13.60       15.23      3.43 o 
   1   3   4      619.80      625.68     18.90 o 
   2   3   4       13.77       23.70      5.75 o 
   3   3   4       21.45       25.61      5.34 o 
   4   3   4        0.70        7.67      3.84 o 
   5   3   4      384.62      434.88     18.08 o 
   6   3   4       69.85       68.62      8.49 o 
   7   3   4      401.28      372.42     18.08 o 
   8   3   4        3.63        9.04      6.30 o 
   9   3   4      308.73      329.82     19.45 o 
  10   3   4      233.22      223.67     18.63 o 
  11   3   4       39.26       35.89     10.82 o 
  12   3   4       38.16       18.35     13.01 o 
  13   3   4      317.69      350.64     24.11 o 
  14   3   4       89.00       88.89     15.89 o 
  15   3   4       39.69       43.69     13.83 o 
 -15   4   4      148.76      145.33     19.72 o 
 -14   4   4       36.52       44.52     13.01 o 
 -13   4   4        0.01       -3.70      8.90 o 
 -12   4   4        0.11       15.07      8.08 o 
 -11   4   4       45.69       60.13     11.23 o 
 -10   4   4      170.60      189.29     15.89 o 
  -9   4   4        1.19        0.00      6.44 o 
  -8   4   4        5.07        0.00      5.62 o 
  -7   4   4      132.07      120.81     11.64 o 
  -6   4   4      159.02      138.34     12.19 o 
  -5   4   4      303.32      268.05     15.20 o 
  -4   4   4      106.98      105.33     10.55 o 
  -3   4   4      488.44      539.11     20.27 o 
  -2   4   4     1832.10     1838.96     35.75 o 
  -1   4   4      631.65      646.23     20.82 o 
   0   4   4       19.84        7.98      3.48 o 
   1   4   4       79.62       92.59      8.49 o 
   2   4   4      204.07      173.54     12.05 o 
   3   4   4       23.18       33.83      6.99 o 
   4   4   4       47.64       58.62      7.81 o 
   5   4   4      244.05      265.59     15.89 o 
   6   4   4      288.49      290.92     17.53 o 
   7   4   4      890.47      893.18     30.13 o 
   8   4   4      111.24      119.85     13.83 o 
   9   4   4       98.91       94.65     13.70 o 
  10   4   4      130.37      125.46     15.07 o 
  11   4   4        4.04        1.10      9.45 o 
  12   4   4      240.69      219.15     21.09 o 
  13   4   4       37.07       34.65     11.92 o 
  14   4   4       28.92       34.52     12.19 o 
 -14   5   4      111.07      109.85     18.08 o 
 -13   5   4       63.54       58.76     14.24 o 
 -12   5   4      100.41      116.29     14.79 o 
 -11   5   4      123.69      109.85     16.44 o 
 -10   5   4       41.30       31.37     11.78 o 
  -9   5   4       39.94       56.57     11.23 o 
  -8   5   4      413.32      384.89     22.46 o 
  -7   5   4       64.28       64.92     13.01 o 
  -6   5   4      785.34      797.17     29.59 o 
  -5   5   4      161.71      161.62     14.24 o 
  -4   5   4      576.62      569.39     23.97 o 
  -3   5   4      294.94      261.89     15.34 o 
  -2   5   4      364.93      367.49     18.63 o 
  -1   5   4        7.96        5.20      5.89 o 
   0   5   4        0.48        4.11      4.07 o 
   1   5   4      644.42      567.33     23.28 o 
   2   5   4      429.15      372.01     19.86 o 
   3   5   4      114.77       92.73     11.92 o 
   4   5   4      518.65      528.02     23.28 o 
   5   5   4       45.97       32.32      9.31 o 
   6   5   4        2.48       -8.49      8.49 o 
   7   5   4        3.67       20.55      9.72 o 
   8   5   4      824.78      856.06     33.56 o 
   9   5   4        3.10       -8.49      8.49 o 
  10   5   4        0.38        2.33      9.31 o 
  11   5   4       54.64       50.68     14.11 o 
  12   5   4      119.07      100.26     16.71 o 
  13   5   4       21.33       21.78     13.01 o 
 -13   6   4       36.89       31.64     14.11 o 
 -12   6   4       35.77       41.23     11.92 o 
 -11   6   4        7.69        1.37     12.33 o 
 -10   6   4        7.22       13.83      8.63 o 
  -9   6   4        0.74        8.36      9.31 o 
  -8   6   4      134.88      194.77     16.85 o 
  -7   6   4        8.51       -9.18      9.18 o 
  -6   6   4       20.50       17.53      9.45 o 
  -5   6   4      115.27      100.13     14.38 o 
  -4   6   4      697.01      687.32     28.08 o 
  -3   6   4      243.78      229.70     16.98 o 
  -2   6   4      140.63      122.86     14.93 o 
  -1   6   4       53.47       38.21      9.72 o 
   0   6   4      285.39      258.77     13.83 o 
   1   6   4      111.65      122.86     14.93 o 
   2   6   4       14.89       22.33      9.45 o 
   3   6   4        9.37        8.63      8.90 o 
   4   6   4      306.43      285.17     20.13 o 
   5   6   4       33.28       43.15     11.51 o 
   6   6   4      376.29      372.97     24.11 o 
   7   6   4       19.81        1.10     10.00 o 
   8   6   4        3.21       15.48      7.26 o 
   9   6   4        0.21       10.00      8.36 o 
  10   6   4       54.95       55.75     13.42 o 
  11   6   4        0.21       16.85      9.72 o 
  12   6   4       28.75        3.01     11.23 o 
 -11   7   4       29.49       33.15     16.30 o 
 -10   7   4        4.93        2.88     11.23 o 
  -9   7   4       61.99       62.73     14.38 o 
  -8   7   4      183.74      201.89     19.86 o 
  -7   7   4       43.64       49.99     12.05 o 
  -6   7   4       46.12       36.16     11.09 o 
  -5   7   4       23.84       19.86      9.45 o 
  -4   7   4      128.09      125.88     15.07 o 
  -3   7   4       62.70       49.99     11.37 o 
  -2   7   4       18.67       16.44      6.30 o 
  -1   7   4        1.53       -1.10      8.36 o 
   0   7   4       11.18        1.83      7.09 o 
   1   7   4        4.21        7.67      8.49 o 
   2   7   4      298.07      292.71     20.82 o 
   3   7   4        0.03        5.62      9.18 o 
   4   7   4        0.03       -1.23      8.49 o 
   5   7   4       56.98       58.76     11.09 o 
   6   7   4       17.92       19.86     10.41 o 
   7   7   4        3.21       -6.44      9.59 o 
   8   7   4       61.36       69.17     15.07 o 
   9   7   4        2.57        1.37     10.55 o 
  10   7   4        0.13        6.03     11.92 o 
  -8   8   4       11.70       20.96     11.78 o 
  -7   8   4      260.13      320.37     23.97 o 
  -6   8   4       82.25       74.10     16.71 o 
  -5   8   4       74.35      100.67     13.42 o 
  -4   8   4        0.00        3.97      8.36 o 
  -3   8   4       71.59       79.72     15.07 o 
  -2   8   4       62.17       77.53     12.60 o 
  -1   8   4       14.21       20.55     10.27 o 
   0   8   4       19.23       15.31      9.04 o 
   1   8   4      100.01       45.20     16.98 o 
   2   8   4        0.46        2.60      9.18 o 
   3   8   4       65.30       46.43     15.20 o 
   4   8   4       33.98       29.86     12.74 o 
   5   8   4      173.06      210.52     21.64 o 
   6   8   4        0.13        4.38     12.46 o 
   7   8   4       34.60       40.27     13.42 o 
  -3   9   4       73.18       74.65     16.85 o 
  -2   9   4        0.11       -4.52     12.05 o 
  -1   9   4        8.11       23.97     12.05 o 
   0   9   4        5.86        4.30      8.02 o 
   1   9   4       35.40       34.79     14.24 o 
   2   9   4       30.20        9.18     13.97 o 
 -17   0   5       70.72       70.27     13.15 o 
 -15   0   5      110.88      119.03     15.48 o 
 -13   0   5      338.48      353.66     22.46 o 
 -11   0   5      806.04      741.56     29.72 o 
  -9   0   5      761.84      643.90     23.56 o 
  -7   0   5      272.32      238.33     13.29 o 
  -5   0   5      349.31      309.96     12.88 o 
  -3   0   5      511.57      521.99     14.93 o 
  -1   0   5     1194.05     1073.44     19.86 o 
   1   0   5     6279.10     6512.11     48.76 o 
   3   0   5      375.23      455.70     14.79 o 
   5   0   5     1411.31     1465.99     28.90 o 
   7   0   5      104.68       79.72     10.14 o 
   9   0   5      370.49      385.57     19.04 o 
  11   0   5      519.39      548.57     25.48 o 
  13   0   5       31.14       22.19     10.41 o 
  15   0   5       30.81       23.56     14.38 o 
 -17   1   5       29.36       43.83     14.66 o 
 -16   1   5       39.52        8.36     14.11 o 
 -15   1   5       44.96       46.02     13.70 o 
 -14   1   5      144.60      129.16     16.44 o 
 -13   1   5      194.25      200.11     17.67 o 
 -12   1   5      119.34      134.64     13.97 o 
 -11   1   5        4.87       24.11      8.90 o 
 -10   1   5      451.56      450.36     20.96 o 
  -9   1   5       24.43       30.96      7.40 o 
  -8   1   5       95.55       82.46      9.72 o 
  -7   1   5       81.62       81.50      8.49 o 
  -6   1   5      596.14      621.43     19.86 o 
  -5   1   5      294.94      294.08     13.42 o 
  -4   1   5      988.21      992.35     22.05 o 
  -3   1   5     3337.27     3124.02     36.57 o 
  -2   1   5       14.46       17.40      4.38 o 
  -1   1   5      270.83      294.49     11.09 o 
   0   1   5     1047.52     1153.10     15.06 o 
   1   1   5       31.60       17.53      5.20 o 
   2   1   5     1090.43     1174.79     22.74 o 
   3   1   5     3120.55     3221.54     39.04 o 
   4   1   5       55.45       63.83      6.85 o 
   5   1   5        0.19        1.64      3.70 o 
   6   1   5       28.15       44.10      7.12 o 
   7   1   5     1546.07     1768.83     36.16 o 
   8   1   5      223.08      235.86     14.66 o 
   9   1   5      789.39      830.72     27.80 o 
  10   1   5      113.93      101.77     13.70 o 
  11   1   5       18.57       14.79     10.68 o 
  12   1   5        5.22        1.10     10.00 o 
  13   1   5      393.81      440.77     26.57 o 
  14   1   5        7.75      -13.01     13.01 o 
  15   1   5       16.92        4.25     11.09 o 
  16   1   5        1.94       -4.52     10.14 o 
 -16   2   5       33.12       64.38     12.88 o 
 -15   2   5        2.43       -1.37     10.14 o 
 -14   2   5       59.12       43.69     13.97 o 
 -13   2   5       82.55       93.69     13.15 o 
 -12   2   5       98.13       86.98     13.70 o 
 -11   2   5       38.29       22.46      9.72 o 
 -10   2   5       92.97       76.16     11.51 o 
  -9   2   5       15.40       21.92      7.12 o 
  -8   2   5       27.58       36.30      8.22 o 
  -7   2   5        5.70       18.76      4.93 o 
  -6   2   5      137.38      155.74     10.68 o 
  -5   2   5       46.88       66.16      7.26 o 
  -4   2   5      539.33      612.53     18.49 o 
  -3   2   5      359.88      362.15     13.83 o 
  -2   2   5      120.98      104.92      7.67 o 
  -1   2   5       93.17       77.94      6.99 o 
   0   2   5     1461.06     1443.92     18.50 o 
   1   2   5      153.91      177.24      9.86 o 
   2   2   5      102.06       86.57      7.67 o 
   3   2   5      169.93      171.21     11.09 o 
   4   2   5        7.14       26.71      6.16 o 
   5   2   5       19.09       10.68      6.03 o 
   6   2   5      859.44      902.77     25.34 o 
   7   2   5        7.04        9.31      7.53 o 
   8   2   5       84.76       96.70     10.82 o 
   9   2   5      112.86      147.38     13.15 o 
  10   2   5      575.92      631.71     27.39 o 
  11   2   5        2.90       11.37      8.36 o 
  12   2   5      221.54      212.17     18.49 o 
  13   2   5       14.40        8.49     12.05 o 
  14   2   5       13.86       26.57     10.00 o 
  15   2   5       33.21       57.53     12.46 o 
 -16   3   5       98.79      103.14     18.08 o 
 -15   3   5        6.54       -5.48     10.41 o 
 -14   3   5       57.20       71.64     13.01 o 
 -13   3   5        0.31        4.66      8.49 o 
 -12   3   5       11.28        1.10      8.08 o 
 -11   3   5       95.74       77.39     13.01 o 
 -10   3   5      476.18      489.26     23.56 o 
  -9   3   5       14.80        4.25      7.26 o 
  -8   3   5        7.41        7.81      6.30 o 
  -7   3   5       88.44       79.31     10.27 o 
  -6   3   5        3.69       10.14      4.25 o 
  -5   3   5      221.19      242.99     13.42 o 
  -4   3   5      738.79      724.02     21.37 o 
  -3   3   5      479.80      538.16     18.63 o 
  -2   3   5        8.99       -2.19      4.79 o 
  -1   3   5      180.83      211.89     11.64 o 
   0   3   5      177.92      198.50     16.37 o 
   1   3   5     1049.52     1120.83     26.02 o 
   2   3   5      247.66      293.25     14.38 o 
   3   3   5      320.29      316.68     14.79 o 
   4   3   5       65.13       61.23      9.45 o 
   5   3   5        6.42        8.08      5.20 o 
   6   3   5        0.02       -6.03      6.03 o 
   7   3   5       55.98       60.27      9.45 o 
   8   3   5      231.19      225.18     16.16 o 
   9   3   5      186.38      195.87     15.61 o 
  10   3   5        5.44       -8.22      8.22 o 
  11   3   5        0.02       18.63      6.99 o 
  12   3   5      112.63      133.14     16.16 o 
  13   3   5       97.41       95.19     15.89 o 
  14   3   5       48.95       82.05     14.79 o 
  15   3   5       37.52       42.05     13.56 o 
 -15   4   5        0.05       11.78     10.41 o 
 -14   4   5        6.98        9.59      9.59 o 
 -13   4   5        7.35       15.34      8.22 o 
 -12   4   5      154.08      170.39     17.12 o 
 -11   4   5      135.84      166.14     14.52 o 
 -10   4   5       61.59       58.35     12.19 o 
  -9   4   5       60.33       57.12     10.68 o 
  -8   4   5       29.81       37.26      8.63 o 
  -7   4   5       24.68       31.64      7.94 o 
  -6   4   5     1028.02      973.31     30.00 o 
  -5   4   5      372.94      343.80     18.22 o 
  -4   4   5      108.34       93.41      9.72 o 
  -3   4   5      116.90      126.42     10.55 o 
  -2   4   5      228.08      254.63     14.11 o 
  -1   4   5      631.66      542.40     20.13 o 
   0   4   5      739.94      802.51     37.80 o 
   1   4   5     1286.68     1312.72     31.50 o 
   2   4   5      201.01      215.87     13.42 o 
   3   4   5        3.05        8.49      6.30 o 
   4   4   5      159.90      155.74     12.88 o 
   5   4   5      771.82      813.88     27.12 o 
   6   4   5      576.39      548.98     24.65 o 
   7   4   5      203.02      192.03     15.34 o 
   8   4   5        6.90        2.88     10.14 o 
   9   4   5       90.89       83.28     13.70 o 
  10   4   5       48.54       75.20     12.88 o 
  11   4   5      427.59      397.62     25.34 o 
  12   4   5        1.19       23.01      9.86 o 
  13   4   5        2.00       12.46      9.31 o 
  14   4   5        0.67        7.40      9.45 o 
 -14   5   5        0.85      -13.83     13.83 o 
 -13   5   5       66.01       55.61     15.07 o 
 -12   5   5        0.07        7.81      9.59 o 
 -11   5   5        7.31       12.19     10.27 o 
 -10   5   5        5.94        9.18      8.49 o 
  -9   5   5      206.79      218.06     17.67 o 
  -8   5   5        0.29        6.03      7.40 o 
  -7   5   5      497.84      499.67     24.65 o 
  -6   5   5      330.68      349.27     20.13 o 
  -5   5   5       26.47       33.97     10.14 o 
  -4   5   5        8.84        9.18      6.71 o 
  -3   5   5      468.18      431.87     20.68 o 
  -2   5   5        0.44        0.82      4.79 o 
  -1   5   5      116.56      103.82     12.05 o 
   0   5   5      162.18      146.30      9.72 o 
   1   5   5      148.63      166.56     12.88 o 
   2   5   5      120.06       96.15     11.92 o 
   3   5   5      327.58      307.36     18.90 o 
   4   5   5       35.26       28.76      9.45 o 
   5   5   5        1.62       14.66      6.99 o 
   6   5   5       71.24       73.14     11.92 o 
   7   5   5       94.26       75.33     16.16 o 
   8   5   5       21.84       17.26     11.09 o 
   9   5   5      141.38      136.83     15.61 o 
  10   5   5       17.29       18.35     11.37 o 
  11   5   5       22.99       23.56     12.46 o 
  12   5   5       20.11       18.22     13.29 o 
  13   5   5      226.07      200.11     24.38 o 
 -12   6   5        3.19      -13.70     13.70 o 
 -11   6   5       37.01       55.88     10.41 o 
 -10   6   5        9.58       19.31      9.18 o 
  -9   6   5      104.52       84.24     13.15 o 
  -8   6   5       17.96        4.66     10.82 o 
  -7   6   5       53.56       60.81     12.46 o 
  -6   6   5      347.80      344.48     22.60 o 
  -5   6   5      294.53      266.54     18.76 o 
  -4   6   5        0.01       -5.89      8.08 o 
  -3   6   5       77.27       61.91     11.78 o 
  -2   6   5        0.40       -8.22      8.22 o 
  -1   6   5      358.55      376.39     20.82 o 
   0   6   5        0.17       -0.49     12.26 o 
   1   6   5      106.15      110.53     14.52 o 
   2   6   5       33.24       29.04      8.49 o 
   3   6   5       94.54       81.50     11.64 o 
   4   6   5       12.79        4.11      8.22 o 
   5   6   5      542.08      555.69     27.12 o 
   6   6   5        7.34        4.38      8.49 o 
   7   6   5      211.19      181.76     17.40 o 
   8   6   5        3.34      -10.14     10.14 o 
   9   6   5       20.27       28.49     11.23 o 
  10   6   5       12.12       23.28     11.09 o 
  11   6   5      161.67      191.48     20.13 o 
 -10   7   5       99.62      142.59     17.26 o 
  -9   7   5       98.18       87.52     16.44 o 
  -8   7   5       59.10       50.54     16.71 o 
  -7   7   5      131.64      113.69     16.57 o 
  -6   7   5        9.25       -9.86     11.51 o 
  -5   7   5       92.08       81.22     14.79 o 
  -4   7   5        0.03        1.23      9.04 o 
  -3   7   5      165.64      166.69     18.22 o 
  -2   7   5      232.98      241.07     19.31 o 
  -1   7   5        0.03       -4.52      7.40 o 
   0   7   5        1.55        2.56      5.87 o 
   1   7   5       70.76       69.99     13.97 o 
   2   7   5      141.58      154.50     15.75 o 
   3   7   5      190.40      199.70     18.49 o 
   4   7   5       22.91        1.23     10.27 o 
   5   7   5        0.85       -8.63     10.41 o 
   6   7   5       29.47       38.49     11.37 o 
   7   7   5       67.44       82.73     14.38 o 
   8   7   5       19.53        4.25     10.00 o 
   9   7   5        8.82       17.53     11.92 o 
  -8   8   5       51.86       57.80     17.26 o 
  -7   8   5       92.36       79.44     18.35 o 
  -6   8   5       30.01       44.24     13.56 o 
  -5   8   5       21.05       38.90     11.64 o 
  -4   8   5        5.16       16.30      8.77 o 
  -3   8   5       23.83       38.76     10.27 o 
  -2   8   5       30.51       31.78     11.23 o 
  -1   8   5        3.05        5.20      8.36 o 
   0   8   5        8.02       -0.77      7.14 o 
   1   8   5       67.70       63.55     13.42 o 
   2   8   5       16.67       10.68     11.09 o 
   3   8   5        0.86        8.22      8.77 o 
   4   8   5      114.40      137.93     17.53 o 
   5   8   5        1.91       10.00     10.00 o 
   6   8   5       39.83       53.14     15.34 o 
   7   8   5       12.53       19.86     10.68 o 
 -16   0   6      134.42      130.81     20.82 o 
 -14   0   6       31.43       27.39     12.33 o 
 -12   0   6       15.32        9.04      6.30 o 
 -10   0   6     1291.99     1172.88     34.52 o 
  -8   0   6      686.76      598.56     22.33 o 
  -6   0   6      582.91      621.30     20.00 o 
  -4   0   6       35.82       40.68      5.75 o 
  -2   0   6     3153.32     3423.30     39.17 o 
   0   0   6     4407.11     4336.90    103.41 o 
   2   0   6     2949.60     3259.21     40.13 o 
   4   0   6     1161.20     1196.71     26.30 o 
   6   0   6     1634.43     1733.91     35.20 o 
   8   0   6      159.10      174.77     14.38 o 
  10   0   6      826.00      888.80     30.96 o 
  12   0   6      582.02      591.30     29.04 o 
  14   0   6       24.14       42.46     13.56 o 
 -16   1   6       58.84       55.34     13.29 o 
 -15   1   6      120.18       99.44     15.89 o 
 -14   1   6       20.59       34.93     10.96 o 
 -13   1   6        0.69       -8.77      8.77 o 
 -12   1   6       37.51       44.65      9.45 o 
 -11   1   6      203.75      180.25     16.03 o 
 -10   1   6      269.78      257.37     17.40 o 
  -9   1   6       95.26       73.55     10.14 o 
  -8   1   6       78.49       72.05      8.63 o 
  -7   1   6        7.13        4.52      6.16 o 
  -6   1   6       23.38       24.65      6.16 o 
  -5   1   6      464.88      449.26     16.71 o 
  -4   1   6     2108.94     1939.22     32.32 o 
  -3   1   6      246.34      206.55     11.09 o 
  -2   1   6     3030.84     2919.38     36.71 o 
  -1   1   6      254.53      320.24     12.74 o 
   0   1   6      745.86      879.93     33.56 o 
   1   1   6     1071.81     1179.59     24.52 o 
   2   1   6     5875.67     6093.81     54.65 o 
   3   1   6       42.53       44.24      6.99 o 
   4   1   6        6.32        2.19      4.25 o 
   5   1   6       45.36       39.86      7.26 o 
   6   1   6     1187.79     1248.89     30.13 o 
   7   1   6      655.22      721.01     24.93 o 
   8   1   6      373.76      340.37     19.18 o 
   9   1   6       10.78        9.59      8.22 o 
  10   1   6       33.08       24.79      9.45 o 
  11   1   6      153.98      186.14     17.12 o 
  12   1   6       98.32       85.06     15.34 o 
  13   1   6       58.04       57.94     14.11 o 
  14   1   6      176.84      163.41     20.82 o 
  15   1   6        4.96        1.51     13.42 o 
 -16   2   6       42.57       71.36     15.20 o 
 -15   2   6        2.13       14.79     10.41 o 
 -14   2   6       20.02       27.39      9.04 o 
 -13   2   6      232.72      241.89     18.90 o 
 -12   2   6       17.50        7.40     10.41 o 
 -11   2   6      308.67      302.84     19.72 o 
 -10   2   6        4.96       -6.30      8.90 o 
  -9   2   6      263.45      266.13     16.98 o 
  -8   2   6      155.30      159.43     13.15 o 
  -7   2   6       14.44       13.83      5.48 o 
  -6   2   6      111.94       86.70      9.45 o 
  -5   2   6        1.96        3.56      4.38 o 
  -4   2   6      375.76      416.39     16.44 o 
  -3   2   6      411.46      412.42     16.03 o 
  -2   2   6       42.50       48.90      7.53 o 
  -1   2   6       45.98       61.23      6.85 o 
   0   2   6      785.79      750.02     29.79 o 
   1   2   6     3789.70     3976.52     46.84 o 
   2   2   6      102.53      102.04      9.45 o 
   3   2   6     1280.80     1308.48     28.49 o 
   4   2   6      222.62      246.68     13.70 o 
   5   2   6     1115.53     1216.84     30.13 o 
   6   2   6       44.81       39.04      8.90 o 
   7   2   6      277.82      279.15     17.12 o 
   8   2   6       44.05       42.73      9.04 o 
   9   2   6      210.90      227.51     16.98 o 
  10   2   6       14.66       12.88      9.45 o 
  11   2   6      209.53      243.26     18.49 o 
  12   2   6       23.48       38.76     11.37 o 
  13   2   6       79.12       71.22     13.70 o 
  14   2   6       11.83        9.59     10.82 o 
  15   2   6       89.42       71.50     18.22 o 
 -16   3   6        3.24        7.67     11.09 o 
 -15   3   6       80.80      100.26     13.70 o 
 -14   3   6       11.04       22.33      7.67 o 
 -13   3   6       12.88        7.26      9.45 o 
 -12   3   6       62.23       46.02     10.96 o 
 -11   3   6        7.43       21.78      7.81 o 
 -10   3   6        7.17       29.86      6.71 o 
  -9   3   6      399.38      355.30     20.00 o 
  -8   3   6       18.52       26.44      6.16 o 
  -7   3   6        4.12        3.01      6.44 o 
  -6   3   6       53.47       47.25      7.81 o 
  -5   3   6        2.12        1.37      6.44 o 
  -4   3   6        9.67       -4.52      5.62 o 
  -3   3   6     1299.49     1284.64     29.17 o 
  -2   3   6      750.69      714.16     21.78 o 
  -1   3   6       54.19       44.38      7.26 o 
   0   3   6     2177.11     2411.58     54.38 o 
   1   3   6       28.01       14.38      6.16 o 
   2   3   6     1888.29     2120.44     38.21 o 
   3   3   6       22.29       40.13      7.40 o 
   4   3   6        7.59        6.16      5.48 o 
   5   3   6      247.69      236.96     15.07 o 
   6   3   6      145.97      158.47     12.60 o 
   7   3   6      304.86      287.91     19.31 o 
   8   3   6       78.72       85.61     11.78 o 
   9   3   6       15.18        8.90      8.90 o 
  10   3   6       85.03       98.76     13.42 o 
  11   3   6       15.41       16.03     10.96 o 
  12   3   6       23.37       13.70     13.56 o 
  13   3   6      150.91      136.42     19.04 o 
  14   3   6        1.67       24.52      9.86 o 
 -15   4   6        1.76       -4.52     12.46 o 
 -14   4   6        6.27       -5.62      9.31 o 
 -13   4   6       27.72       35.20     11.78 o 
 -12   4   6        0.98       -9.86      9.86 o 
 -11   4   6       33.11       41.91     11.09 o 
 -10   4   6      221.33      194.36     16.16 o 
  -9   4   6        0.10        0.96      5.48 o 
  -8   4   6        6.42        6.44      5.62 o 
  -7   4   6      164.05      184.22     14.79 o 
  -6   4   6        5.38       12.33      7.94 o 
  -5   4   6      561.23      543.50     22.87 o 
  -4   4   6       13.52       24.65      7.40 o 
  -3   4   6     1296.23     1304.50     33.15 o 
  -2   4   6      180.85      159.98     13.01 o 
  -1   4   6        0.08        7.67      6.99 o 
   0   4   6      382.71      375.80     12.59 o 
   1   4   6      376.39      400.50     18.90 o 
   2   4   6        2.71        4.38      5.07 o 
   3   4   6      178.12      203.54     14.24 o 
   4   4   6        7.06       13.42      6.99 o 
   5   4   6      103.08       89.30     11.51 o 
   6   4   6      274.84      239.97     18.90 o 
   7   4   6      380.55      373.38     22.19 o 
   8   4   6      177.39      211.48     18.08 o 
   9   4   6      227.75      248.05     20.68 o 
  10   4   6      437.08      402.28     24.52 o 
  11   4   6      171.78      162.45     17.67 o 
  12   4   6        7.19       21.37     11.64 o 
  13   4   6        7.80       24.24     13.01 o 
 -14   5   6       14.08       10.55     11.78 o 
 -13   5   6       40.55       46.84     13.70 o 
 -12   5   6       37.64       27.94     11.09 o 
 -11   5   6        9.37        7.53      8.63 o 
 -10   5   6       68.97       61.23     14.93 o 
  -9   5   6      323.43      351.47     22.74 o 
  -8   5   6      178.47      170.80     17.12 o 
  -7   5   6       70.04       61.64     13.01 o 
  -6   5   6      170.22      134.64     15.89 o 
  -5   5   6       22.53       34.52      9.59 o 
  -4   5   6     1046.48     1021.39     33.28 o 
  -3   5   6      224.27      232.30     17.40 o 
  -2   5   6      196.75      209.70     14.66 o 
  -1   5   6       79.58       74.79      9.18 o 
   0   5   6        0.13        7.65      4.59 o 
   1   5   6      178.83      169.57     14.11 o 
   2   5   6      842.35      771.83     29.17 o 
   3   5   6      329.55      337.08     18.90 o 
   4   5   6      570.25      521.99     24.65 o 
   5   5   6      148.25      162.58     15.07 o 
   6   5   6      108.97       99.03     13.15 o 
   7   5   6        6.97       27.67     11.51 o 
   8   5   6     1151.76     1177.12     40.95 o 
   9   5   6        3.26       -9.86      9.86 o 
  10   5   6       29.24       30.54     13.29 o 
  11   5   6        7.61       16.30     11.09 o 
  12   5   6      305.03      318.46     24.93 o 
 -12   6   6      111.18       88.48     16.57 o 
 -11   6   6       24.19       58.49     13.70 o 
 -10   6   6      150.50      157.10     18.22 o 
  -9   6   6       20.20       27.53     10.96 o 
  -8   6   6       12.75       16.71      8.90 o 
  -7   6   6       44.58       14.79     13.15 o 
  -6   6   6      367.48      313.66     22.46 o 
  -5   6   6       61.17       64.65     12.19 o 
  -4   6   6      347.36      355.03     21.09 o 
  -3   6   6       23.86       16.16      7.67 o 
  -2   6   6       20.23       27.80      8.63 o 
  -1   6   6        9.21        3.97      8.63 o 
   0   6   6      429.36      387.02     15.35 o 
   1   6   6       22.97       24.93      9.86 o 
   2   6   6       50.60       48.62     11.09 o 
   3   6   6      210.45      177.65     17.12 o 
   4   6   6      124.68      122.04     15.48 o 
   5   6   6        1.86        1.10      8.63 o 
   6   6   6      421.98      415.57     25.75 o 
   7   6   6      202.83      163.54     18.63 o 
   8   6   6        3.14       15.34     10.41 o 
   9   6   6        0.10       -5.34     11.09 o 
  10   6   6      253.81      272.02     26.02 o 
  11   6   6       87.04       82.46     16.44 o 
 -10   7   6       29.62       52.05     13.97 o 
  -9   7   6       18.58       21.37     11.23 o 
  -8   7   6       14.75       -6.85     11.09 o 
  -7   7   6        0.02      -11.09     11.09 o 
  -6   7   6        0.24       13.97      9.18 o 
  -5   7   6        2.61       -9.86      9.86 o 
  -4   7   6       86.18      108.21     13.15 o 
  -3   7   6      184.64      181.76     17.26 o 
  -2   7   6        3.96        2.33      8.22 o 
  -1   7   6       21.11       27.80      9.04 o 
   0   7   6       72.61       81.46     14.04 o 
   1   7   6      323.10      294.08     23.28 o 
   2   7   6       50.38       51.09     12.05 o 
   3   7   6        6.99        9.72      8.08 o 
   4   7   6       49.61       50.95     12.05 o 
   5   7   6       18.81       24.38      9.04 o 
   6   7   6       37.79       54.38     10.68 o 
   7   7   6       17.59        1.37     10.82 o 
   8   7   6       13.45       11.51      9.59 o 
   9   7   6       11.83        7.53     11.64 o 
  -7   8   6        3.76        1.51     11.78 o 
  -6   8   6       72.95       68.62     15.89 o 
  -5   8   6      166.11      186.69     20.00 o 
  -4   8   6       35.52       55.88     13.97 o 
  -3   8   6        4.33      -11.37     11.37 o 
  -2   8   6        1.93       -1.37      8.77 o 
  -1   8   6       42.01       20.27     12.60 o 
   0   8   6       16.37       13.71      8.83 o 
   1   8   6       28.23       24.65      8.90 o 
   2   8   6       16.49       19.31     10.41 o 
   3   8   6       13.50       15.48     12.88 o 
   4   8   6        4.42       10.00      9.45 o 
   5   8   6        8.04       -5.89     11.64 o 
   6   8   6        0.65      -11.51     11.51 o 
 -15   0   7       33.26       37.26     12.46 o 
 -13   0   7      359.55      369.00     25.20 o 
 -11   0   7       15.71       16.30      6.99 o 
  -9   0   7       77.27       67.80      9.45 o 
  -7   0   7      324.79      288.60     15.20 o 
  -5   0   7     7961.13     7770.18     69.17 o 
  -3   0   7      256.27      268.60     13.01 o 
  -1   0   7     8402.62     8809.92     65.88 o 
   1   0   7     3115.69     3182.37     41.78 o 
   3   0   7      457.07      451.18     17.12 o 
   5   0   7     1338.51     1381.62     31.50 o 
   7   0   7      578.38      597.60     23.42 o 
   9   0   7     1114.81     1220.82     35.61 o 
  11   0   7     1265.56     1273.82     41.09 o 
  13   0   7        1.23        3.84     10.68 o 
  15   0   7      859.89      844.01     42.32 o 
 -16   1   7      115.84      113.41     18.49 o 
 -15   1   7       31.70       26.85     14.52 o 
 -14   1   7       54.15       57.12     12.05 o 
 -13   1   7       54.77       48.08     12.19 o 
 -12   1   7      154.99      182.44     17.67 o 
 -11   1   7      891.41      844.70     31.50 o 
 -10   1   7      169.10      192.85     15.20 o 
  -9   1   7       40.98       50.95      8.36 o 
  -8   1   7       12.81        7.53      6.30 o 
  -7   1   7       53.25       47.39      7.67 o 
  -6   1   7        6.18        6.44      5.89 o 
  -5   1   7      614.27      689.10     21.78 o 
  -4   1   7     3225.93     3152.37     43.69 o 
  -3   1   7      797.72      782.65     21.37 o 
  -2   1   7      495.95      470.63     16.44 o 
  -1   1   7      577.20      669.10     18.76 o 
   0   1   7       60.57       40.67      4.55 o 
   1   1   7      538.80      490.76     17.26 o 
   2   1   7     1401.96     1434.63     29.59 o 
   3   1   7       53.13       43.42      6.85 o 
   4   1   7      110.48      103.00     10.00 o 
   5   1   7       28.05       25.48      6.44 o 
   6   1   7      384.85      369.68     17.53 o 
   7   1   7     1018.83     1095.90     31.37 o 
   8   1   7      782.72      871.40     29.45 o 
   9   1   7      110.86      119.16     13.15 o 
  10   1   7      178.13      181.07     16.16 o 
  11   1   7       25.75       14.24      9.72 o 
  12   1   7       57.36       51.23     13.42 o 
  13   1   7      216.94      226.00     21.09 o 
  14   1   7       72.65       82.46     16.03 o 
  15   1   7        9.24       46.84     12.33 o 
 -16   2   7       29.98       28.35     15.20 o 
 -15   2   7       15.59       15.20     10.68 o 
 -14   2   7       14.02       14.11      9.86 o 
 -13   2   7        4.68        8.36     10.14 o 
 -12   2   7       59.71       55.88     11.78 o 
 -11   2   7      279.51      289.42     20.27 o 
 -10   2   7      410.86      370.23     21.37 o 
  -9   2   7      102.81      112.32     12.05 o 
  -8   2   7        3.12        7.94      5.75 o 
  -7   2   7      232.47      212.99     15.89 o 
  -6   2   7      294.26      247.37     15.34 o 
  -5   2   7      248.57      226.69     13.56 o 
  -4   2   7        4.07        3.70      5.20 o 
  -3   2   7       23.07        6.99      5.62 o 
  -2   2   7       38.01       26.16      6.03 o 
  -1   2   7      125.39      136.15      9.72 o 
   0   2   7      760.02      768.49     15.69 o 
   1   2   7      189.55      149.30     10.55 o 
   2   2   7     1989.87     2072.63     37.26 o 
   3   2   7      297.01      288.87     15.20 o 
   4   2   7      270.08      286.95     15.61 o 
   5   2   7       12.96       20.82      6.71 o 
   6   2   7      227.06      240.38     15.61 o 
   7   2   7        6.27        0.82      6.85 o 
   8   2   7       76.84       89.03     10.96 o 
   9   2   7       22.00       26.30     10.55 o 
  10   2   7       38.09       54.79     11.09 o 
  11   2   7       51.95       62.60     10.82 o 
  12   2   7       17.27        8.63     13.15 o 
  13   2   7       10.70       -6.71     11.78 o 
  14   2   7       27.02       35.89     14.11 o 
 -15   3   7        1.48        0.00     11.23 o 
 -14   3   7      138.25      176.28     18.35 o 
 -13   3   7        0.89       -7.53     10.14 o 
 -12   3   7        1.27       -4.66      9.18 o 
 -11   3   7      200.41      171.62     16.85 o 
 -10   3   7       98.51      121.49     13.01 o 
  -9   3   7        0.11       -6.57      7.81 o 
  -8   3   7      143.29      142.04     13.70 o 
  -7   3   7       36.24       41.64      8.36 o 
  -6   3   7      362.02      372.70     19.04 o 
  -5   3   7      114.86      121.22     11.64 o 
  -4   3   7      513.10      479.81     19.31 o 
  -3   3   7      481.69      467.75     18.63 o 
  -2   3   7       34.76       37.80      7.53 o 
  -1   3   7        2.78        9.72      5.07 o 
   0   3   7      213.22      230.36     10.30 o 
   1   3   7      892.25      917.02     26.57 o 
   2   3   7     2728.14     2707.35     45.34 o 
   3   3   7      179.34      189.29     14.24 o 
   4   3   7        3.83       -4.52      7.12 o 
   5   3   7      193.09      214.50     14.79 o 
   6   3   7      139.36      109.71     13.29 o 
   7   3   7      740.23      751.97     28.22 o 
   8   3   7      575.24      561.85     25.34 o 
   9   3   7       80.14       59.31     13.42 o 
  10   3   7       22.16       26.85     11.37 o 
  11   3   7       20.88       21.64     10.68 o 
  12   3   7       58.26       40.27     14.24 o 
  13   3   7       39.69       61.50     12.46 o 
  14   3   7       20.20       17.94     12.74 o 
 -14   4   7        0.93        1.37      9.45 o 
 -13   4   7       12.55        9.45      8.77 o 
 -12   4   7      237.04      253.26     21.37 o 
 -11   4   7        2.80       25.75     10.27 o 
 -10   4   7        0.24       -4.38      8.63 o 
  -9   4   7       92.87       59.72     11.51 o 
  -8   4   7      130.90      178.34     14.93 o 
  -7   4   7       15.14       16.44      7.81 o 
  -6   4   7        4.59        2.60      6.16 o 
  -5   4   7      202.74      185.73     14.66 o 
  -4   4   7      933.00      898.25     28.90 o 
  -3   4   7       18.78       27.94      8.22 o 
  -2   4   7       28.25       19.04      7.26 o 
  -1   4   7      280.76      305.58     16.71 o 
   0   4   7      139.27      123.25      8.62 o 
   1   4   7      565.16      606.78     24.11 o 
   2   4   7       26.19       22.05      6.57 o 
   3   4   7       39.22       43.97      7.94 o 
   4   4   7      189.46      195.32     14.66 o 
   5   4   7      263.87      266.82     16.85 o 
   6   4   7       11.65        6.57      8.63 o 
   7   4   7      242.31      230.93     18.22 o 
   8   4   7       77.37       72.32     13.70 o 
   9   4   7      353.73      357.49     23.15 o 
  10   4   7      231.09      221.89     20.68 o 
  11   4   7       12.05       13.01     11.37 o 
  12   4   7        3.65       -4.11     12.05 o 
  13   4   7        8.98        4.52     12.33 o 
 -13   5   7       65.16       43.69     15.61 o 
 -12   5   7       34.01       45.20     11.37 o 
 -11   5   7       13.43       16.71     10.14 o 
 -10   5   7      307.55      290.79     22.46 o 
  -9   5   7      226.14      231.21     20.41 o 
  -8   5   7      126.87      134.23     16.16 o 
  -7   5   7       11.77        9.31      6.44 o 
  -6   5   7      306.07      301.06     20.00 o 
  -5   5   7      477.49      438.72     23.70 o 
  -4   5   7      114.45      106.43     13.29 o 
  -3   5   7      988.63      966.87     33.01 o 
  -2   5   7        0.20        0.82      7.94 o 
  -1   5   7      140.28      114.78     14.79 o 
   0   5   7      324.91      295.55     13.36 o 
   1   5   7      468.31      439.54     22.60 o 
   2   5   7      402.92      403.65     21.37 o 
   3   5   7      951.31      949.07     33.56 o 
   4   5   7       40.15       34.11     12.33 o 
   5   5   7       62.78       66.02     11.64 o 
   6   5   7       36.34       60.68     12.33 o 
   7   5   7      933.12      915.78     36.43 o 
   8   5   7       14.35        2.33     10.14 o 
   9   5   7      101.69      100.26     15.48 o 
  10   5   7       22.99       11.92     14.79 o 
  11   5   7      118.75      113.14     17.40 o 
  12   5   7       34.46       42.19     14.52 o 
 -12   6   7        2.20       15.07     12.05 o 
 -11   6   7      213.60      263.53     21.50 o 
 -10   6   7        5.02       17.67      8.90 o 
  -9   6   7        9.59       -7.81     10.55 o 
  -8   6   7        0.31       16.03      8.63 o 
  -7   6   7      422.33      426.53     25.34 o 
  -6   6   7        0.74        7.94      9.72 o 
  -5   6   7       43.56       46.43     12.05 o 
  -4   6   7        5.90        5.34     10.14 o 
  -3   6   7       11.28       19.04      7.26 o 
  -2   6   7       20.77       21.92      9.04 o 
  -1   6   7      115.90       98.34     14.79 o 
   0   6   7       50.09       44.37      7.70 o 
   1   6   7      350.04      354.34     22.74 o 
   2   6   7        1.73       16.03      7.12 o 
   3   6   7      165.03      169.16     16.85 o 
   4   6   7       17.65       15.75      8.90 o 
   5   6   7      377.76      394.47     24.38 o 
   6   6   7       75.67       58.21     13.97 o 
   7   6   7       19.86       19.04     11.37 o 
   8   6   7        5.88       10.68     11.37 o 
   9   6   7      277.54      304.48     23.83 o 
  10   6   7      106.58       66.29     18.22 o 
 -10   7   7       80.41      126.70     17.40 o 
  -9   7   7      101.92      109.58     15.75 o 
  -8   7   7       15.57        4.25     11.09 o 
  -7   7   7        5.02       -4.11     11.23 o 
  -6   7   7        4.68       13.15      8.36 o 
  -5   7   7       10.10       17.81     11.37 o 
  -4   7   7       30.13       31.23     11.09 o 
  -3   7   7        0.74       -2.47      7.81 o 
  -2   7   7       52.51       23.01     13.01 o 
  -1   7   7        8.62       13.29     10.96 o 
   0   7   7        2.26        7.76     13.29 o 
   1   7   7       12.50       39.04     10.14 o 
   2   7   7      207.77      221.62     19.86 o 
   3   7   7       51.92       55.61     12.88 o 
   4   7   7       15.99        9.04      9.04 o 
   5   7   7       15.11       22.60     11.23 o 
   6   7   7        1.67        4.11      8.63 o 
   7   7   7        8.20       -8.63     11.64 o 
   8   7   7       45.98       41.91     13.56 o 
  -6   8   7       96.47       87.25     19.04 o 
  -5   8   7        6.52        2.88     12.05 o 
  -4   8   7       43.22       86.43     14.11 o 
  -3   8   7       24.42       19.86     13.15 o 
  -2   8   7       74.05       94.24     13.83 o 
  -1   8   7        0.01        2.74      7.94 o 
   0   8   7        9.04       14.30      8.62 o 
   1   8   7        0.93       22.60      6.57 o 
   2   8   7        0.40       -1.37      9.86 o 
   3   8   7        5.36        7.26      8.63 o 
   4   8   7       23.97       32.74     13.42 o 
   5   8   7        6.34        9.18      9.18 o 
 -16   0   8       43.56       46.02     14.66 o 
 -14   0   8      135.20      139.98     16.57 o 
 -12   0   8       49.16       63.14     12.19 o 
 -10   0   8      607.00      582.26     26.02 o 
  -8   0   8       20.16       20.68      7.40 o 
  -6   0   8      591.76      598.56     23.97 o 
  -4   0   8      874.26      941.81     25.20 o 
  -2   0   8     5798.55     5937.80     60.13 o 
   0   0   8        2.69        9.79      3.18 o 
   2   0   8      218.59      225.45     13.01 o 
   4   0   8     1283.16     1138.50     30.54 o 
   6   0   8      314.76      318.73     17.67 o 
   8   0   8      260.68      264.35     18.49 o 
  10   0   8      879.73      841.41     33.69 o 
  12   0   8       14.66       13.70     11.78 o 
  14   0   8      417.62      363.93     29.86 o 
 -16   1   8        0.66        0.00     10.96 o 
 -15   1   8       55.37       62.46     15.75 o 
 -14   1   8       88.03       77.11     15.48 o 
 -13   1   8      115.65       89.30     15.89 o 
 -12   1   8       15.87       24.24      9.18 o 
 -11   1   8       18.28       15.34      8.77 o 
 -10   1   8        9.00       29.31      8.08 o 
  -9   1   8      136.34      122.45     13.29 o 
  -8   1   8      642.31      586.37     24.24 o 
  -7   1   8        9.70       10.55      5.89 o 
  -6   1   8      245.86      224.22     14.52 o 
  -5   1   8      482.18      470.77     19.72 o 
  -4   1   8     2180.38     2097.29     38.35 o 
  -3   1   8      191.71      199.84     12.60 o 
  -2   1   8     1222.87     1239.03     28.08 o 
  -1   1   8      219.52      233.12     12.74 o 
   0   1   8      158.00      175.02      8.09 o 
   1   1   8      176.65      177.24     11.51 o 
   2   1   8      582.40      545.55     19.86 o 
   3   1   8      332.70      293.12     15.89 o 
   4   1   8      585.16      583.77     22.19 o 
   5   1   8      280.37      315.85     17.12 o 
   6   1   8      341.34      318.46     17.81 o 
   7   1   8      845.85      815.93     30.00 o 
   8   1   8     1456.15     1583.92     40.95 o 
   9   1   8        0.85       16.98      9.04 o 
  10   1   8       70.67       87.25     11.09 o 
  11   1   8      119.95      117.66     16.30 o 
  12   1   8      358.04      394.89     26.71 o 
  13   1   8        0.01      -12.05     12.05 o 
  14   1   8        4.97       13.15     11.09 o 
 -15   2   8        2.28        8.49     11.64 o 
 -14   2   8        1.64        3.97      9.45 o 
 -13   2   8       21.82       32.05     10.14 o 
 -12   2   8        0.05       -6.85     10.41 o 
 -11   2   8      121.47      129.30     15.07 o 
 -10   2   8        0.33       -8.49      8.49 o 
  -9   2   8        1.36       -1.78      6.16 o 
  -8   2   8        5.83       13.70      7.12 o 
  -7   2   8      779.94      744.57     26.02 o 
  -6   2   8       44.72       36.84      8.63 o 
  -5   2   8       48.41       37.67      8.49 o 
  -4   2   8      205.68      184.22     13.15 o 
  -3   2   8      346.99      334.21     16.44 o 
  -2   2   8      415.96      404.75     17.81 o 
  -1   2   8     1809.65     1735.55     34.52 o 
   0   2   8       25.34       40.30     12.67 o 
   1   2   8       37.44       20.13      7.53 o 
   2   2   8        0.00        4.66      4.66 o 
   3   2   8       28.52       28.08      9.04 o 
   4   2   8        0.15       -0.68      5.34 o 
   5   2   8      195.52      189.16     13.42 o 
   6   2   8       67.53       62.05     10.55 o 
   7   2   8      340.06      330.65     19.59 o 
   8   2   8       68.13       58.90     11.64 o 
   9   2   8      301.03      293.80     20.68 o 
  10   2   8      110.55      106.29     15.89 o 
  11   2   8       35.98       24.11     12.60 o 
  12   2   8        7.26       23.28     10.55 o 
  13   2   8       10.32       18.22     12.88 o 
  14   2   8        7.03       28.49      9.86 o 
 -15   3   8      115.65      105.74     18.63 o 
 -14   3   8        0.06      -12.88     12.88 o 
 -13   3   8       76.88       81.63     16.03 o 
 -12   3   8       45.64       43.42     12.88 o 
 -11   3   8       14.20       13.56      9.59 o 
 -10   3   8       38.42       34.79      9.86 o 
  -9   3   8      148.48      154.78     14.93 o 
  -8   3   8      111.44      108.21     12.46 o 
  -7   3   8      203.55      226.41     15.89 o 
  -6   3   8       77.08       60.13      9.45 o 
  -5   3   8       20.35       22.74      6.85 o 
  -4   3   8       31.17       26.44      6.85 o 
  -3   3   8       11.96       13.83      6.03 o 
  -2   3   8       11.98       12.88      5.89 o 
  -1   3   8      443.76      414.06     19.18 o 
   0   3   8      307.84      290.42     11.38 o 
   1   3   8      886.92      863.60     27.26 o 
   2   3   8        1.26       14.93      6.44 o 
   3   3   8      134.50       97.11     12.46 o 
   4   3   8       12.64       24.38      6.30 o 
   5   3   8        0.06        0.82      6.30 o 
   6   3   8      449.70      427.35     22.46 o 
   7   3   8      229.66      221.75     17.26 o 
   8   3   8       40.26       48.62     11.51 o 
   9   3   8       58.86       50.82     12.33 o 
  10   3   8       35.88       54.51     11.09 o 
  11   3   8       38.93       69.85     13.70 o 
  12   3   8       36.16       35.48     14.24 o 
  13   3   8       46.00       59.86     13.29 o 
 -14   4   8       49.54       25.20     14.93 o 
 -13   4   8       42.37       49.86     10.68 o 
 -12   4   8       43.47       74.10     12.88 o 
 -11   4   8      100.52      120.67     14.79 o 
 -10   4   8      174.57      183.40     17.67 o 
  -9   4   8       33.78       31.37     10.55 o 
  -8   4   8       63.11       49.99     10.41 o 
  -7   4   8      130.77      117.11     14.66 o 
  -6   4   8      294.82      321.20     18.35 o 
  -5   4   8      222.67      224.91     16.85 o 
  -4   4   8      664.54      653.76     26.71 o 
  -3   4   8        1.60       19.18     10.41 o 
  -2   4   8       63.77       57.39      9.31 o 
  -1   4   8     1684.27     1735.14     40.41 o 
   0   4   8      716.61      681.40     18.64 o 
   1   4   8       75.11       69.72     10.55 o 
   2   4   8      602.74      595.14     24.93 o 
   3   4   8      378.87      425.70     21.50 o 
   4   4   8      503.15      494.87     24.38 o 
   5   4   8      229.04      216.96     16.03 o 
   6   4   8       28.61       14.11     13.42 o 
   7   4   8        5.01       -2.19      8.08 o 
   8   4   8        0.15        4.52      9.45 o 
   9   4   8       95.37      137.93     16.16 o 
  10   4   8       30.08       30.68     10.41 o 
  11   4   8       26.09       10.96     12.19 o 
  12   4   8       74.81       60.95     15.48 o 
 -13   5   8       10.21       10.55     11.09 o 
 -12   5   8       24.75       29.72     10.68 o 
 -11   5   8      143.63      165.73     19.31 o 
 -10   5   8       93.69       94.78     15.07 o 
  -9   5   8        1.23        1.23      9.31 o 
  -8   5   8      143.74      154.09     15.89 o 
  -7   5   8       29.48       34.93     10.14 o 
  -6   5   8       59.14       65.88     10.68 o 
  -5   5   8       81.57       92.87     12.74 o 
  -4   5   8       84.73       77.53     12.05 o 
  -3   5   8      130.34      122.86     15.34 o 
  -2   5   8      397.68      390.09     21.37 o 
  -1   5   8      114.34      139.44     13.42 o 
   0   5   8       99.85       97.84      8.62 o 
   1   5   8      200.18      206.83     17.94 o 
   2   5   8     1412.95     1367.78     40.41 o 
   3   5   8        4.98        0.96     10.82 o 
   4   5   8       35.78       35.20     12.88 o 
   5   5   8        0.00       11.92      9.45 o 
   6   5   8      747.23      781.14     33.28 o 
   7   5   8        8.84        2.33     12.05 o 
   8   5   8       63.07       52.32     13.70 o 
   9   5   8        6.62       19.72     10.96 o 
  10   5   8        0.98       12.60      7.94 o 
  11   5   8       30.09       26.57     12.46 o 
 -11   6   8        1.97       -4.38     13.29 o 
 -10   6   8        0.35        2.74      7.94 o 
  -9   6   8        0.03        6.71      8.63 o 
  -8   6   8       23.42       24.38     12.19 o 
  -7   6   8      117.05      130.94     15.61 o 
  -6   6   8       46.02       72.73     13.15 o 
  -5   6   8       28.78       18.49     11.51 o 
  -4   6   8       95.75      118.62     13.70 o 
  -3   6   8       33.07       32.19      9.72 o 
  -2   6   8       65.32       69.03     13.01 o 
  -1   6   8       54.20       32.74     11.64 o 
   0   6   8      271.97      298.84     23.28 o 
   1   6   8        4.92       -3.29     10.27 o 
   2   6   8       74.96       57.39     12.74 o 
   3   6   8      240.86      232.44     19.04 o 
   4   6   8      532.26      502.95     28.63 o 
   5   6   8        8.94       -4.93     11.37 o 
   6   6   8        6.76       13.97      9.31 o 
   7   6   8       27.58       46.43     12.05 o 
   8   6   8        5.17        0.00     10.27 o 
   9   6   8       50.59       23.28     15.07 o 
  -9   7   8      110.77      131.35     19.04 o 
  -8   7   8       72.07       90.13     14.38 o 
  -7   7   8        4.59        6.99     12.33 o 
  -6   7   8        7.10       -2.74      8.63 o 
  -5   7   8        5.04        2.60      9.45 o 
  -4   7   8        0.11        0.00      9.04 o 
  -3   7   8        3.50      -10.41     10.41 o 
  -2   7   8       37.11       22.74     12.46 o 
  -1   7   8       13.60       -3.84      9.04 o 
   0   7   8        7.44       -1.76     13.29 o 
   1   7   8      113.33      136.70     16.85 o 
   2   7   8       52.60       46.57     14.24 o 
   3   7   8       47.00       51.50     11.92 o 
   4   7   8       52.73       55.47     12.74 o 
   5   7   8        0.87      -11.09     11.09 o 
   6   7   8        0.08       11.51      8.08 o 
   7   7   8       24.86       31.37     12.46 o 
  -5   8   8       12.96       19.72     12.46 o 
  -4   8   8       20.43       29.86     14.79 o 
  -3   8   8        1.22      -10.96     10.96 o 
  -2   8   8        0.69       -1.51      8.63 o 
  -1   8   8       60.06       84.37     14.93 o 
   0   8   8        6.55       11.64     13.15 o 
   1   8   8       43.54       47.12     11.64 o 
   2   8   8        0.83       28.35      9.72 o 
   3   8   8       21.49       31.78     10.82 o 
 -15   0   9        9.27        2.88     10.14 o 
 -13   0   9       21.34       25.89      9.31 o 
 -11   0   9        1.80       -8.63      8.63 o 
  -9   0   9      314.58      288.05     18.49 o 
  -7   0   9      436.32      389.68     20.13 o 
  -5   0   9      503.64      500.63     21.09 o 
  -3   0   9      365.73      386.94     17.94 o 
  -1   0   9      338.10      299.01     14.79 o 
   1   0   9     1356.26     1380.80     32.05 o 
   3   0   9     1016.37      905.92     27.53 o 
   5   0   9      356.94      327.63     18.08 o 
   7   0   9       73.59       72.32     10.96 o 
   9   0   9      672.98      681.15     29.72 o 
  11   0   9       52.45       47.67     13.83 o 
  13   0   9        1.24      -13.01     13.01 o 
 -15   1   9       54.75       79.03     16.57 o 
 -14   1   9       75.04       85.61     16.57 o 
 -13   1   9      123.09      118.21     16.03 o 
 -12   1   9       15.19       18.49      8.36 o 
 -11   1   9       83.89       73.14     12.19 o 
 -10   1   9       26.47       37.12      9.59 o 
  -9   1   9      410.91      418.58     22.19 o 
  -8   1   9       47.24       54.10      9.59 o 
  -7   1   9      453.66      416.25     21.09 o 
  -6   1   9      112.08      108.89     11.78 o 
  -5   1   9     1423.16     1391.21     34.38 o 
  -4   1   9     1131.15     1130.96     29.72 o 
  -3   1   9      122.38      114.78     10.55 o 
  -2   1   9       68.16       67.80      9.59 o 
  -1   1   9      495.86      480.63     19.31 o 
   0   1   9        0.29       -1.13      3.35 o 
   1   1   9       29.89       17.67      5.34 o 
   2   1   9       22.38       20.27      6.85 o 
   3   1   9      967.47      966.60     28.35 o 
   4   1   9      221.33      203.95     14.93 o 
   5   1   9       58.15       43.28      9.72 o 
   6   1   9      552.90      496.38     24.11 o 
   7   1   9     1795.57     1818.14     44.24 o 
   8   1   9        2.45       -6.99      9.72 o 
   9   1   9       39.03       36.43     10.68 o 
  10   1   9       15.36       16.16     11.09 o 
  11   1   9      188.64      217.65     20.13 o 
  12   1   9       39.44       27.94     14.38 o 
  13   1   9        5.75       -8.63     11.09 o 
 -15   2   9        5.74       14.79      8.63 o 
 -14   2   9       10.21        4.11     10.96 o 
 -13   2   9       12.08       -1.23     12.46 o 
 -12   2   9       44.00       50.27     10.96 o 
 -11   2   9      125.71      132.86     15.89 o 
 -10   2   9      738.50      702.66     30.00 o 
  -9   2   9      139.22      130.81     14.66 o 
  -8   2   9      402.58      359.82     20.41 o 
  -7   2   9      138.16      122.45     12.46 o 
  -6   2   9      210.05      174.77     13.97 o 
  -5   2   9      106.71      123.68     11.51 o 
  -4   2   9      160.43      120.40     15.89 o 
  -3   2   9       54.38       68.90      8.36 o 
  -2   2   9     1353.30     1360.39     32.46 o 
  -1   2   9       13.75       22.60      6.03 o 
   0   2   9       14.83        7.46      4.64 o 
   1   2   9      541.90      531.58     21.78 o 
   2   2   9      232.63      280.79     16.85 o 
   3   2   9      117.42      134.37     11.64 o 
   4   2   9     1124.30     1020.15     32.19 o 
   5   2   9      261.38      232.99     16.85 o 
   6   2   9      412.67      425.02     22.46 o 
   7   2   9      275.35      269.15     20.55 o 
   8   2   9      675.95      709.78     30.13 o 
   9   2   9      196.27      217.65     19.72 o 
  10   2   9        2.00        7.12     10.14 o 
  11   2   9       23.47       38.35     12.05 o 
  12   2   9       27.09       23.28     13.70 o 
  13   2   9        0.11       13.15      9.18 o 
 -14   3   9       98.40      123.96     18.49 o 
 -13   3   9       20.34       14.79     13.15 o 
 -12   3   9       37.29       41.64     13.70 o 
 -11   3   9      155.56      121.77     15.89 o 
 -10   3   9      256.83      289.56     21.37 o 
  -9   3   9       48.88       23.01     11.37 o 
  -8   3   9      137.32      136.83     14.11 o 
  -7   3   9        6.43       13.97      7.40 o 
  -6   3   9       52.63       40.00      9.04 o 
  -5   3   9        1.39       -5.07      8.63 o 
  -4   3   9     1198.33     1136.44     33.42 o 
  -3   3   9       36.39       48.76     10.96 o 
  -2   3   9       30.77       33.01      7.67 o 
  -1   3   9     1540.10     1566.67     37.26 o 
   0   3   9        3.30        2.59      4.83 o 
   1   3   9      241.63      235.18     15.89 o 
   2   3   9      318.77      310.24     18.63 o 
   3   3   9      132.85      134.23     14.24 o 
   4   3   9       52.57       77.94     10.96 o 
   5   3   9       18.37       29.72      8.63 o 
   6   3   9      252.49      251.20     17.81 o 
   7   3   9      124.90      116.42     13.42 o 
   8   3   9      114.28      117.11     15.20 o 
   9   3   9       11.74       15.34      9.59 o 
  10   3   9        1.72        3.84     10.41 o 
  11   3   9       19.45       13.42     11.64 o 
  12   3   9       85.48      100.40     16.03 o 
 -13   4   9        4.62        5.75      9.04 o 
 -12   4   9       44.61       37.94     11.78 o 
 -11   4   9       29.80       34.38     12.33 o 
 -10   4   9       14.15       31.23      8.49 o 
  -9   4   9       53.81       73.83     12.74 o 
  -8   4   9      276.38      289.14     20.96 o 
  -7   4   9        8.48       -2.05      8.63 o 
  -6   4   9        1.91       -4.93      7.67 o 
  -5   4   9      338.68      358.59     21.23 o 
  -4   4   9       34.84       32.19     10.00 o 
  -3   4   9       25.26       23.42      9.18 o 
  -2   4   9     1505.94     1603.24     40.95 o 
  -1   4   9      828.42      813.06     30.00 o 
   0   4   9       58.81       74.53      8.56 o 
   1   4   9      707.02      694.17     27.94 o 
   2   4   9      566.96      601.85     26.02 o 
   3   4   9     1637.17     1646.93     42.73 o 
   4   4   9       38.93       42.32     12.05 o 
   5   4   9       53.69       81.09     11.78 o 
   6   4   9        7.90       15.07      7.12 o 
   7   4   9       69.81       60.13     13.01 o 
   8   4   9        3.67       17.94      8.08 o 
   9   4   9       98.64      134.50     14.79 o 
  10   4   9       43.59       64.65     13.15 o 
  11   4   9      117.64      118.89     16.71 o 
  12   4   9       14.56       19.86     13.01 o 
 -12   5   9        0.14        5.89     10.55 o 
 -11   5   9        8.49       22.19     10.55 o 
 -10   5   9        1.00        6.57      6.30 o 
  -9   5   9      151.82      158.20     18.90 o 
  -8   5   9       43.05       76.70     11.64 o 
  -7   5   9      138.36      144.64     15.48 o 
  -6   5   9      121.27      137.11     15.20 o 
  -5   5   9        0.89        1.10      8.36 o 
  -4   5   9        0.02        0.00      8.08 o 
  -3   5   9      418.50      382.83     23.70 o 
  -2   5   9       44.38       44.52     10.27 o 
  -1   5   9      144.13      146.01     14.38 o 
   0   5   9        1.82        5.10     10.62 o 
   1   5   9      882.50      796.07     31.37 o 
   2   5   9        0.86       -3.15      9.04 o 
   3   5   9       27.22       32.19     10.14 o 
   4   5   9       70.55       97.25     12.60 o 
   5   5   9        7.70       20.68      8.49 o 
   6   5   9       57.42       68.21     12.60 o 
   7   5   9       12.05        3.70      8.90 o 
   8   5   9        0.34        0.00      9.72 o 
   9   5   9       80.70       81.77     14.38 o 
  10   5   9        3.52       16.16     10.68 o 
 -10   6   9        8.57       19.04     10.82 o 
  -9   6   9        9.09       18.22     10.41 o 
  -8   6   9        0.14       24.11      8.08 o 
  -7   6   9        3.14        1.23     10.14 o 
  -6   6   9        5.61       -6.30     10.68 o 
  -5   6   9      108.32      104.65     15.89 o 
  -4   6   9       32.96       38.08     11.37 o 
  -3   6   9        0.00        4.66      7.94 o 
  -2   6   9       71.61       78.76     12.46 o 
  -1   6   9      191.58      189.29     16.30 o 
   0   6   9        6.12        9.47     12.67 o 
   1   6   9      151.62      155.74     16.85 o 
   2   6   9       32.08       25.07     11.78 o 
   3   6   9      182.74      176.42     18.22 o 
   4   6   9        1.41       -9.86      9.86 o 
   5   6   9       29.41       23.28     11.78 o 
   6   6   9       92.12       75.06     15.89 o 
   7   6   9      157.85      182.72     21.37 o 
   8   6   9        2.52       -2.88     10.55 o 
   9   6   9       75.41       93.14     17.26 o 
  -8   7   9       30.53       42.19     12.60 o 
  -7   7   9       37.75       58.35     13.70 o 
  -6   7   9        1.25        5.62     10.82 o 
  -5   7   9        0.76       -1.37     10.68 o 
  -4   7   9       47.43       54.38     13.15 o 
  -3   7   9       77.98       70.95     16.03 o 
  -2   7   9       16.84       17.26      9.31 o 
  -1   7   9       18.57       21.23     10.14 o 
   0   7   9       85.27       69.85     18.70 o 
   1   7   9      214.21      236.14     21.64 o 
   2   7   9       70.73       62.60     12.74 o 
   3   7   9       54.19       37.39     13.83 o 
   4   7   9        0.02      -11.23     11.23 o 
   5   7   9        1.68        5.89      8.49 o 
   6   7   9        2.38       -3.01      9.59 o 
  -2   8   9       91.51      129.16     17.12 o 
  -1   8   9        0.46       -7.53     11.78 o 
   0   8   9       65.36       57.32     11.51 o 
 -14   0  10        2.20       12.46      9.86 o 
 -12   0  10      200.71      183.13     20.27 o 
 -10   0  10      356.25      351.74     21.92 o 
  -8   0  10      143.82      132.72     13.97 o 
  -6   0  10        1.94       -7.40      7.40 o 
  -4   0  10     1730.06     1775.00     39.17 o 
  -2   0  10      152.37      127.38     11.64 o 
   0   0  10      695.19      646.98     16.37 o 
   2   0  10      152.19      196.00     15.34 o 
   4   0  10     1207.72     1190.82     33.97 o 
   6   0  10      403.82      338.86     21.50 o 
   8   0  10      184.63      192.31     17.67 o 
  10   0  10       13.30       18.22     11.78 o 
  12   0  10      302.32      255.45     26.85 o 
 -15   1  10       98.22       68.76     19.31 o 
 -14   1  10       32.44       16.71     15.34 o 
 -13   1  10       44.75       58.62     11.78 o 
 -12   1  10       27.54       34.11     10.68 o 
 -11   1  10       75.22       77.53     12.88 o 
 -10   1  10       12.88       14.93      8.77 o 
  -9   1  10        0.01        6.99      6.57 o 
  -8   1  10      104.29       99.85     12.19 o 
  -7   1  10        7.35       14.24      7.12 o 
  -6   1  10      128.11      135.33     13.15 o 
  -5   1  10      183.16      156.15     13.15 o 
  -4   1  10      634.51      609.93     24.52 o 
  -3   1  10      590.76      567.88     22.46 o 
  -2   1  10      422.23      410.77     19.72 o 
  -1   1  10        1.79       -0.68      6.30 o 
   0   1  10      121.89      133.25      7.99 o 
   1   1  10      106.22      111.22     11.92 o 
   2   1  10       14.31        9.45      6.71 o 
   3   1  10       23.01       31.78      7.81 o 
   4   1  10      107.72      101.36     11.37 o 
   5   1  10      223.70      184.91     16.30 o 
   6   1  10      547.83      534.05     24.24 o 
   7   1  10       38.11       23.28     12.05 o 
   8   1  10       79.03       83.96     12.05 o 
   9   1  10       41.95       33.28     10.82 o 
  10   1  10       28.50       12.33     12.33 o 
  11   1  10      122.85      149.98     18.49 o 
  12   1  10        0.37       -4.25     10.68 o 
  13   1  10       11.83       -9.04     13.83 o 
 -14   2  10        6.97       11.51     10.14 o 
 -13   2  10      207.89      225.59     23.01 o 
 -12   2  10       69.89       50.27     12.88 o 
 -11   2  10        8.97       17.67     10.27 o 
 -10   2  10      388.10      421.59     25.20 o 
  -9   2  10      260.78      244.77     19.86 o 
  -8   2  10      226.80      255.72     19.45 o 
  -7   2  10      383.02      358.04     20.27 o 
  -6   2  10      166.81      183.95     14.66 o 
  -5   2  10      300.86      305.03     18.63 o 
  -4   2  10        9.92        0.00      7.26 o 
  -3   2  10      782.53      766.35     27.39 o 
  -2   2  10       23.32       45.89      8.08 o 
  -1   2  10       32.69       22.87      8.36 o 
   0   2  10      597.92      558.64     33.22 o 
   1   2  10       43.64       39.58      8.49 o 
   2   2  10        5.16       15.75      7.12 o 
   3   2  10     1162.14     1158.77     33.15 o 
   4   2  10      825.83      768.81     29.31 o 
   5   2  10        0.16       -1.92      8.22 o 
   6   2  10      147.57      146.83     15.48 o 
   7   2  10        0.22        9.45      9.45 o 
   8   2  10      157.51      170.80     17.12 o 
   9   2  10      335.59      385.43     25.89 o 
  10   2  10      126.43      135.74     16.16 o 
  11   2  10        1.54        6.71      9.31 o 
  12   2  10       20.16        8.63     11.23 o 
 -14   3  10       27.16       44.93     13.29 o 
 -13   3  10      143.28      142.18     18.22 o 
 -12   3  10        4.98        9.31      8.63 o 
 -11   3  10      125.56      126.97     16.98 o 
 -10   3  10      286.75      259.15     21.23 o 
  -9   3  10      739.39      741.56     32.32 o 
  -8   3  10      121.66      147.11     13.70 o 
  -7   3  10        9.97        7.94      7.12 o 
  -6   3  10       59.90       81.36     12.19 o 
  -5   3  10     1053.47     1033.99     34.93 o 
  -4   3  10     1683.15     1737.60     42.73 o 
  -3   3  10     1441.93     1411.20     38.21 o 
  -2   3  10       89.94      105.33     11.64 o 
  -1   3  10       78.90       59.31     10.41 o 
   0   3  10      588.16      586.74     18.10 o 
   1   3  10      344.58      332.15     20.68 o 
   2   3  10      195.75      185.32     15.61 o 
   3   3  10      991.33      959.89     33.97 o 
   4   3  10        7.92        5.75      8.90 o 
   5   3  10      374.18      367.08     21.50 o 
   6   3  10        7.64        4.25      8.08 o 
   7   3  10       25.51       31.37     10.82 o 
   8   3  10      507.01      517.06     28.35 o 
   9   3  10      133.61      150.67     17.40 o 
  10   3  10        2.84       -5.34     11.51 o 
  11   3  10       70.96       79.58     14.93 o 
  12   3  10        0.12       -6.03     11.92 o 
 -13   4  10       21.47       28.49     11.64 o 
 -12   4  10       49.26       32.46     11.92 o 
 -11   4  10      113.86       93.41     16.85 o 
 -10   4  10      103.76       96.15     15.75 o 
  -9   4  10        2.27       -6.03      9.45 o 
  -8   4  10       30.04       35.48     11.23 o 
  -7   4  10      125.79      111.63     14.93 o 
  -6   4  10       31.97       17.94     11.23 o 
  -5   4  10      453.99      431.73     23.97 o 
  -4   4  10      818.55      825.79     32.60 o 
  -3   4  10       82.23       99.17     13.01 o 
  -2   4  10      824.08      775.25     30.41 o 
  -1   4  10       90.63       84.24     13.97 o 
   0   4  10       30.56       29.29      7.02 o 
   1   4  10      184.00      175.73     16.57 o 
   2   4  10        9.76       26.98      7.94 o 
   3   4  10      287.31      300.24     20.27 o 
   4   4  10       51.01       44.52     10.68 o 
   5   4  10       26.42        1.10     10.82 o 
   6   4  10      120.89      125.74     15.48 o 
   7   4  10        0.25       -3.70      7.53 o 
   8   4  10       43.64       58.62     11.51 o 
   9   4  10       16.65       24.24     11.37 o 
  10   4  10       57.18       55.61     13.29 o 
  11   4  10       21.54       28.76     11.23 o 
 -12   5  10       11.34       16.85     10.41 o 
 -11   5  10        0.09        2.88     10.27 o 
 -10   5  10       25.49       33.15     12.19 o 
  -9   5  10       65.88       81.77     13.01 o 
  -8   5  10       74.09       53.01     15.20 o 
  -7   5  10        7.02        8.49      7.94 o 
  -6   5  10       15.47       25.75     10.27 o 
  -5   5  10        0.59       -1.10     10.41 o 
  -4   5  10        1.84       10.00      8.36 o 
  -3   5  10        8.11       14.24      8.49 o 
  -2   5  10      264.83      226.27     20.55 o 
  -1   5  10        0.15        6.44      6.99 o 
   0   5  10       93.23       98.03     19.04 o 
   1   5  10       65.27       63.69     12.88 o 
   2   5  10      114.04      100.67     15.07 o 
   3   5  10      333.16      325.30     23.56 o 
   4   5  10       74.48      105.06     14.66 o 
   5   5  10       25.45       14.66     12.33 o 
   6   5  10        5.77       -7.67     11.23 o 
   7   5  10       22.44        6.57     12.46 o 
   8   5  10      110.26      114.23     17.26 o 
   9   5  10        2.42        2.88     10.96 o 
 -10   6  10      188.93      249.56     21.50 o 
  -9   6  10        9.90      -13.97     13.97 o 
  -8   6  10       38.44       44.93     14.79 o 
  -7   6  10        0.58       -1.37      9.31 o 
  -6   6  10       77.61       64.51     16.16 o 
  -5   6  10        1.37      -11.51     11.51 o 
  -4   6  10       96.33       99.30     14.79 o 
  -3   6  10        6.47       -8.90      8.90 o 
  -2   6  10      237.08      245.59     20.41 o 
  -1   6  10        1.22       -3.70     10.14 o 
   0   6  10       29.70       38.97      7.55 o 
   1   6  10       17.13       10.00     10.27 o 
   2   6  10        1.43       -5.07      8.90 o 
   3   6  10       15.29       15.48     10.55 o 
   4   6  10       40.15       66.16     11.37 o 
   5   6  10       21.64       25.89     12.60 o 
   6   6  10      181.37      193.68     22.19 o 
   7   6  10        6.94       13.29     11.09 o 
  -7   7  10       10.31       22.87     10.82 o 
  -6   7  10       10.39       22.19     11.78 o 
  -5   7  10       65.17       68.21     15.48 o 
  -4   7  10       54.20       49.86     14.24 o 
  -3   7  10       19.57       23.97     12.33 o 
  -2   7  10       36.82       46.02     12.60 o 
  -1   7  10       34.82       19.45     13.83 o 
   0   7  10       69.94       80.65     11.76 o 
   1   7  10       47.14       69.17     13.01 o 
   2   7  10       91.17      130.26     17.53 o 
   3   7  10       28.94       16.03     13.70 o 
   4   7  10       33.04       41.78     11.37 o 
 -13   0  11       18.79       16.30     12.46 o 
 -11   0  11       56.85       60.95     14.52 o 
  -9   0  11       18.35       23.28     10.96 o 
  -7   0  11       60.21       56.29     10.14 o 
  -5   0  11      539.60      534.46     23.42 o 
  -3   0  11       30.61       31.50      7.40 o 
  -1   0  11       16.05       27.80      5.89 o 
   1   0  11      410.96      477.89     21.92 o 
   3   0  11      240.45      220.11     16.98 o 
   5   0  11      252.72      246.55     16.98 o 
   7   0  11       64.13       48.76     12.60 o 
   9   0  11       70.10       75.74     13.56 o 
  11   0  11      323.81      341.47     25.61 o 
 -14   1  11       27.03       32.19     13.70 o 
 -13   1  11      245.58      276.95     25.75 o 
 -12   1  11       91.96       95.19     15.20 o 
 -11   1  11       24.95       27.80     11.37 o 
 -10   1  11        4.69        1.10      7.94 o 
  -9   1  11       93.63      121.36     14.79 o 
  -8   1  11       34.60       24.38     10.00 o 
  -7   1  11       36.25       24.24      9.86 o 
  -6   1  11      130.47      132.31     13.15 o 
  -5   1  11        5.21       -5.34      8.22 o 
  -4   1  11       47.79       46.57     10.14 o 
  -3   1  11     1172.02     1174.66     33.56 o 
  -2   1  11      132.27      134.92     13.42 o 
  -1   1  11       28.81       48.21      9.04 o 
   0   1  11      146.57      139.65      8.70 o 
   1   1  11      202.04      177.65     14.79 o 
   2   1  11      126.81      124.78     12.74 o 
   3   1  11      319.47      316.68     18.76 o 
   4   1  11        0.96        0.00      7.26 o 
   5   1  11      135.39      118.21     14.24 o 
   6   1  11       21.44       14.52      8.49 o 
   7   1  11       19.30       20.82      9.72 o 
   8   1  11      377.62      361.46     24.93 o 
   9   1  11      378.09      406.39     26.30 o 
  10   1  11       10.93       18.35     10.82 o 
  11   1  11        1.44      -11.23     11.78 o 
  12   1  11        0.59        6.03     12.46 o 
 -14   2  11       50.69       55.47     13.29 o 
 -13   2  11      115.79      140.94     18.22 o 
 -12   2  11      404.04      446.66     29.17 o 
 -11   2  11        7.27       11.23      9.45 o 
 -10   2  11       15.49      -11.51     11.51 o 
  -9   2  11      214.32      197.24     18.63 o 
  -8   2  11      621.57      645.27     30.13 o 
  -7   2  11       11.96       12.05      9.31 o 
  -6   2  11      690.42      650.33     28.08 o 
  -5   2  11        1.23        0.96      6.99 o 
  -4   2  11        0.00        9.04      7.26 o 
  -3   2  11       44.68       37.26     10.41 o 
  -2   2  11      302.91      329.14     19.72 o 
  -1   2  11      192.26      206.83     15.20 o 
   0   2  11      139.29      129.32      9.42 o 
   1   2  11       46.85       65.20     10.14 o 
   2   2  11      278.83      267.09     17.67 o 
   3   2  11      726.96      721.29     28.76 o 
   4   2  11       42.82       49.99      9.72 o 
   5   2  11       43.46       49.31     10.00 o 
   6   2  11      114.50      106.70     15.75 o 
   7   2  11      176.44      182.99     17.81 o 
   8   2  11        3.20      -10.00     10.00 o 
   9   2  11        0.62        0.00     12.05 o 
  10   2  11       29.14       28.49     14.24 o 
  11   2  11       23.63       25.89     14.52 o 
 -13   3  11        6.02      -13.70     13.70 o 
 -12   3  11        1.59        1.37     11.37 o 
 -11   3  11        4.72      -12.60     12.60 o 
 -10   3  11      174.44      183.95     18.63 o 
  -9   3  11        1.52        1.23      9.72 o 
  -8   3  11       23.23        6.71     10.96 o 
  -7   3  11        5.97       17.26      9.04 o 
  -6   3  11      593.43      577.06     27.94 o 
  -5   3  11      720.32      774.29     31.09 o 
  -4   3  11        7.81       23.42     10.14 o 
  -3   3  11      170.88      164.36     16.85 o 
  -2   3  11       47.46       56.71     10.14 o 
  -1   3  11      355.99      358.18     21.92 o 
   0   3  11     1524.41     1515.27     44.99 o 
   1   3  11      206.77      211.89     17.67 o 
   2   3  11       51.61       80.68     11.23 o 
   3   3  11       67.94       56.71     10.96 o 
   4   3  11      143.25      128.07     14.66 o 
   5   3  11        9.62       24.11      7.40 o 
   6   3  11      265.87      228.88     19.04 o 
   7   3  11       42.57       39.72     12.33 o 
   8   3  11       43.86       63.42     13.70 o 
   9   3  11       11.08        8.08     11.78 o 
  10   3  11       22.60       28.35     12.74 o 
  11   3  11        2.16       10.55     11.09 o 
 -12   4  11       58.22       54.79     15.48 o 
 -11   4  11       38.94       35.06     14.24 o 
 -10   4  11       38.63       56.02     12.60 o 
  -9   4  11       15.44        8.90     11.23 o 
  -8   4  11        7.12       13.42      9.31 o 
  -7   4  11      141.48      149.57     17.26 o 
  -6   4  11      203.47      239.01     19.04 o 
  -5   4  11       19.55       12.05     11.64 o 
  -4   4  11       34.70       18.22     11.37 o 
  -3   4  11       69.10       69.31     12.05 o 
  -2   4  11        6.54       -6.30     10.55 o 
  -1   4  11       14.31        9.31      9.72 o 
   0   4  11      836.30      811.76     22.76 o 
   1   4  11       21.86       25.34     10.41 o 
   2   4  11       31.48       31.37     10.82 o 
   3   4  11        0.27        6.57      9.04 o 
   4   4  11       65.62       77.80     12.60 o 
   5   4  11      172.97      188.61     18.49 o 
   6   4  11       40.97       55.61     11.51 o 
   7   4  11        0.33        2.60      7.94 o 
   8   4  11        4.64        2.74     11.64 o 
   9   4  11       48.09       44.38     14.93 o 
  10   4  11       38.36       24.11     13.15 o 
 -11   5  11        2.72        3.01      8.63 o 
 -10   5  11       15.72       24.65     10.55 o 
  -9   5  11       65.80       61.09     15.75 o 
  -8   5  11        2.50        0.00     11.78 o 
  -7   5  11      182.89      178.75     21.37 o 
  -6   5  11       22.86       10.00     11.09 o 
  -5   5  11       73.81       80.13     13.97 o 
  -4   5  11        9.53        2.33      9.86 o 
  -3   5  11      155.68      132.18     17.40 o 
  -2   5  11       11.37       -2.33     10.55 o 
  -1   5  11        5.63       -3.42      9.18 o 
   0   5  11      134.42      108.39     11.51 o 
   1   5  11       10.82        5.89      8.63 o 
   2   5  11       82.98       91.09     15.20 o 
   3   5  11      927.37      955.37     37.80 o 
   4   5  11       27.40       12.60     13.42 o 
   5   5  11       12.68       16.98      9.72 o 
   6   5  11       32.23       25.75     12.46 o 
   7   5  11       71.35       86.02     15.89 o 
   8   5  11        2.27       -8.90     13.56 o 
  -8   6  11       38.87       56.02     14.11 o 
  -7   6  11       74.21      108.48     17.40 o 
  -6   6  11        1.20        9.72      9.18 o 
  -5   6  11      113.26      130.12     16.30 o 
  -4   6  11        0.21       10.68     10.00 o 
  -3   6  11       34.38       42.05     12.60 o 
  -2   6  11        0.03       11.78      8.08 o 
  -1   6  11       57.79       44.24     13.42 o 
   0   6  11        0.48       -2.40      7.29 o 
   1   6  11       76.24       71.36     14.11 o 
   2   6  11        0.21       -9.18      9.18 o 
   3   6  11       16.60       24.65     10.14 o 
   4   6  11        2.64      -11.23     11.78 o 
   5   6  11       58.36       50.68     14.93 o 
   6   6  11        7.41        3.01     11.78 o 
  -5   7  11       28.16       31.91     12.05 o 
  -4   7  11        5.18       19.45      9.86 o 
  -3   7  11        5.92        3.01      9.86 o 
  -2   7  11        7.81       20.55     10.96 o 
  -1   7  11       30.36       35.20     11.37 o 
   0   7  11       60.84       65.78     22.05 o 
   1   7  11       34.31       47.67     14.79 o 
   2   7  11       55.26       69.44     14.66 o 
 -14   0  12       13.51       21.37     12.05 o 
 -12   0  12      130.24      133.55     17.94 o 
 -10   0  12       33.03       37.26     10.27 o 
  -8   0  12       62.93       70.54     10.96 o 
  -6   0  12      386.39      396.53     22.33 o 
  -4   0  12      255.49      245.59     18.76 o 
  -2   0  12       95.08       79.17     12.05 o 
   0   0  12      418.65      388.43     22.39 o 
   2   0  12       17.29       22.87      7.67 o 
   4   0  12      218.59      222.03     17.40 o 
   6   0  12      652.85      582.26     28.63 o 
   8   0  12        4.17        7.40     10.55 o 
  10   0  12      191.99      197.92     20.68 o 
 -13   1  12       69.69       50.54     16.16 o 
 -12   1  12       62.81       54.51     13.56 o 
 -11   1  12       33.09       63.01     11.37 o 
 -10   1  12       16.13       14.66     10.27 o 
  -9   1  12      140.64      113.14     15.07 o 
  -8   1  12      153.87      151.63     16.16 o 
  -7   1  12       10.60       22.05      7.94 o 
  -6   1  12       19.15       31.37      7.94 o 
  -5   1  12       42.84       57.66      9.86 o 
  -4   1  12      254.96      263.53     18.63 o 
  -3   1  12      484.71      464.88     23.56 o 
  -2   1  12      276.64      281.75     19.31 o 
  -1   1  12        0.33       -0.96      7.81 o 
   0   1  12      135.81      105.98      9.25 o 
   1   1  12       14.85       15.07      8.90 o 
   2   1  12      129.39      139.02     14.79 o 
   3   1  12      216.10      232.85     18.08 o 
   4   1  12        8.65        4.11      8.22 o 
   5   1  12      115.04       87.25     12.19 o 
   6   1  12       10.94       14.66      8.36 o 
   7   1  12      336.36      291.20     23.28 o 
   8   1  12      735.28      692.38     33.56 o 
   9   1  12        4.75       -9.31     12.88 o 
  10   1  12        2.40       11.23     10.00 o 
  11   1  12        0.02      -14.79     14.79 o 
 -13   2  12      108.19       96.43     20.13 o 
 -12   2  12        4.44        4.25     12.19 o 
 -11   2  12        5.71       34.38      9.86 o 
 -10   2  12        3.59        0.00     10.27 o 
  -9   2  12      136.24      121.77     19.18 o 
  -8   2  12       62.78       56.98     11.92 o 
  -7   2  12       90.25      103.69     15.61 o 
  -6   2  12        2.28       -8.77      8.77 o 
  -5   2  12      158.76      166.83     14.79 o 
  -4   2  12       15.24       11.92      9.45 o 
  -3   2  12      854.61      805.93     31.09 o 
  -2   2  12      100.31      109.03     12.46 o 
  -1   2  12       11.85       10.55      8.08 o 
   0   2  12        5.65       -0.41      5.59 o 
   1   2  12       31.52       20.68      8.49 o 
   2   2  12       55.85       37.26     11.37 o 
   3   2  12        3.25        1.10      8.08 o 
   4   2  12      135.12      123.41     13.97 o 
   5   2  12      182.89      163.13     16.71 o 
   6   2  12        2.67       10.55      7.81 o 
   7   2  12       21.54       22.05     11.23 o 
   8   2  12       24.86       43.97     13.29 o 
   9   2  12       40.84        9.59     14.66 o 
  10   2  12       24.45       63.69     12.88 o 
 -12   3  12        3.11        5.89     10.00 o 
 -11   3  12       28.16       23.56     13.56 o 
 -10   3  12       42.94       73.96     14.24 o 
  -9   3  12      179.93      207.65     19.59 o 
  -8   3  12       26.40       31.37     12.33 o 
  -7   3  12       28.81       32.32      9.72 o 
  -6   3  12       31.71       40.27     10.55 o 
  -5   3  12        8.74       -6.44      9.18 o 
  -4   3  12       27.62       41.37     10.82 o 
  -3   3  12      185.21      184.50     16.98 o 
  -2   3  12       75.32       89.85     12.19 o 
  -1   3  12      196.29      181.49     18.08 o 
   0   3  12      339.12      312.33     14.62 o 
   1   3  12        6.42        6.30      8.49 o 
   2   3  12       99.51       89.17     13.15 o 
   3   3  12       25.75       44.10     11.37 o 
   4   3  12        0.09       13.70      6.85 o 
   5   3  12       60.47       52.05     12.46 o 
   6   3  12        4.16        0.00      9.04 o 
   7   3  12       31.30       28.49     12.88 o 
   8   3  12       34.83       32.60     11.09 o 
   9   3  12       10.89       15.75     11.51 o 
  10   3  12        0.19        3.01     10.00 o 
 -11   4  12      170.26      149.30     20.68 o 
 -10   4  12       27.74       19.72     13.15 o 
  -9   4  12       17.12       24.24     12.33 o 
  -8   4  12      233.01      242.16     22.46 o 
  -7   4  12       59.80       71.22     13.15 o 
  -6   4  12       59.68       41.09     13.42 o 
  -5   4  12      236.40      314.21     23.70 o 
  -4   4  12       53.47       33.42     14.38 o 
  -3   4  12      231.57      257.78     20.55 o 
  -2   4  12       23.39       36.02     10.14 o 
  -1   4  12      515.77      597.05     28.35 o 
   0   4  12      149.39      148.21     12.54 o 
   1   4  12      163.74      124.92     17.94 o 
   2   4  12       53.66       58.35     13.15 o 
   3   4  12      352.79      399.68     24.52 o 
   4   4  12       97.72       65.33     15.61 o 
   5   4  12       73.60       93.14     15.61 o 
   6   4  12       77.12       67.66     13.97 o 
   7   4  12       13.54        2.74     10.41 o 
   8   4  12        0.77      -12.88     12.88 o 
   9   4  12       53.53       42.60     16.98 o 
 -10   5  12       46.71       42.73     15.20 o 
  -9   5  12       20.04       64.38     14.11 o 
  -8   5  12      206.10      258.33     24.38 o 
  -7   5  12       53.73       42.32     13.42 o 
  -6   5  12       11.05        9.31     10.82 o 
  -5   5  12        6.76       -3.84     10.82 o 
  -4   5  12        0.43       12.74      8.08 o 
  -3   5  12        8.02       12.46      9.59 o 
  -2   5  12      121.20       90.81     16.71 o 
  -1   5  12        4.87       10.00      8.77 o 
   0   5  12        0.01        3.19     10.00 o 
   1   5  12       86.24       54.38     14.93 o 
   2   5  12      568.39      565.82     31.91 o 
   3   5  12        1.41        1.37     10.82 o 
   4   5  12        0.39       17.53     10.00 o 
   5   5  12       23.89       22.33     11.09 o 
   6   5  12       59.57       31.78     13.97 o 
   7   5  12        1.63        3.01     10.68 o 
  -7   6  12       25.54       39.17     13.01 o 
  -6   6  12       72.47       76.29     15.07 o 
  -5   6  12        1.24        2.88     10.14 o 
  -4   6  12        0.30       11.23      9.31 o 
  -3   6  12        0.08        4.25     11.09 o 
  -2   6  12       50.22       58.21     15.89 o 
  -1   6  12        1.89        8.36      8.36 o 
   0   6  12      251.11      293.06     16.17 o 
   1   6  12        4.22       19.72     10.00 o 
   2   6  12        0.43       12.88      8.22 o 
   3   6  12        0.05       -1.51     11.78 o 
   4   6  12       20.34       14.93     11.92 o 
 -13   0  13       25.90       28.76     12.88 o 
 -11   0  13       29.35       47.53     12.33 o 
  -9   0  13        9.42        7.40      9.04 o 
  -7   0  13      316.31      340.37     22.46 o 
  -5   0  13      336.39      367.35     22.87 o 
  -3   0  13       37.03       29.45     11.64 o 
  -1   0  13      631.13      638.56     27.80 o 
   1   0  13       33.40       16.44      8.90 o 
   3   0  13        3.75       10.82      7.40 o 
   5   0  13     1063.08      983.17     38.21 o 
   7   0  13      116.64       99.30     15.61 o 
   9   0  13      187.40      173.82     20.27 o 
 -13   1  13        0.19        6.03      8.90 o 
 -12   1  13       39.12       54.93     12.88 o 
 -11   1  13       16.08        4.11     13.15 o 
 -10   1  13       13.37       23.42     11.09 o 
  -9   1  13        0.58       -2.47      9.45 o 
  -8   1  13       67.36       65.20     11.64 o 
  -7   1  13       18.46       35.34      9.31 o 
  -6   1  13      131.23      134.23     13.01 o 
  -5   1  13        0.28       -9.86      9.86 o 
  -4   1  13      150.74      141.08     15.07 o 
  -3   1  13      465.98      478.16     25.07 o 
  -2   1  13       34.17       25.48      8.77 o 
  -1   1  13       36.66       20.41      8.36 o 
   0   1  13       10.18        3.70      8.15 o 
   1   1  13        8.14        7.26      7.26 o 
   2   1  13        4.75        1.10      9.04 o 
   3   1  13       62.90       77.66     13.42 o 
   4   1  13       21.68       12.46      8.22 o 
   5   1  13       18.08       20.00      9.45 o 
   6   1  13       66.56       76.16     12.46 o 
   7   1  13      177.95      136.42     19.59 o 
   8   1  13      107.65       89.30     15.89 o 
   9   1  13       73.06       88.48     16.16 o 
  10   1  13       15.93       13.56     13.56 o 
 -12   2  13       56.06       57.80     15.20 o 
 -11   2  13        7.54        1.37     12.46 o 
 -10   2  13      134.07      117.93     17.26 o 
  -9   2  13       59.73       75.47     13.29 o 
  -8   2  13        2.65       -2.47      8.77 o 
  -7   2  13       21.75       -1.23     11.78 o 
  -6   2  13       33.40       38.76     11.09 o 
  -5   2  13       20.79        2.19     10.68 o 
  -4   2  13       73.71       81.36     11.37 o 
  -3   2  13        0.20      -10.41     10.41 o 
  -2   2  13      422.39      385.71     23.15 o 
  -1   2  13       60.92       74.10     11.23 o 
   0   2  13        7.79       19.01     13.35 o 
   1   2  13      102.55       82.18     13.70 o 
   2   2  13       89.78       92.73     13.83 o 
   3   2  13       46.88       55.61     10.14 o 
   4   2  13      258.94      283.39     21.09 o 
   5   2  13      113.96      117.93     15.48 o 
   6   2  13       11.98       16.44      9.86 o 
   7   2  13       18.70       10.68     10.00 o 
   8   2  13       42.75       27.80     11.51 o 
   9   2  13        9.46       20.55     14.11 o 
 -11   3  13       50.40       58.90     14.66 o 
 -10   3  13        2.45       -6.99     10.96 o 
  -9   3  13      171.14      174.64     20.00 o 
  -8   3  13      320.29      371.74     24.52 o 
  -7   3  13       17.73       26.16      9.45 o 
  -6   3  13      120.37       89.17     17.26 o 
  -5   3  13      438.68      495.70     27.26 o 
  -4   3  13       19.97        4.66     12.19 o 
  -3   3  13      628.49      622.94     29.72 o 
  -2   3  13      115.58      121.63     16.30 o 
  -1   3  13      149.83      142.86     16.30 o 
   0   3  13       19.50       24.94      7.36 o 
   1   3  13       11.20        0.00     10.14 o 
   2   3  13      152.09      195.46     17.94 o 
   3   3  13        0.30        9.59      6.85 o 
   4   3  13        2.58       -9.86     10.82 o 
   5   3  13        9.85       11.51     10.14 o 
   6   3  13       11.15       10.68     10.55 o 
   7   3  13        0.80       -1.37     11.78 o 
   8   3  13      123.85      138.48     18.08 o 
 -10   4  13      108.62       89.58     16.71 o 
  -9   4  13        0.09        7.12     10.41 o 
  -8   4  13      235.36      232.03     24.38 o 
  -7   4  13        0.80        1.37      9.86 o 
  -6   4  13       57.79       68.76     14.52 o 
  -5   4  13        0.87       -2.60      9.18 o 
  -4   4  13      423.26      458.44     26.44 o 
  -3   4  13       86.00       79.72     13.70 o 
  -2   4  13      102.20      109.58     15.48 o 
  -1   4  13       54.50       43.83     14.24 o 
   0   4  13        0.49        3.51      6.14 o 
   1   4  13        0.56       12.46      7.26 o 
   2   4  13        4.76        5.07     10.14 o 
   3   4  13        2.93       -1.23      9.86 o 
   4   4  13      258.88      231.21     21.78 o 
   5   4  13       90.85       93.28     14.38 o 
   6   4  13        0.49       14.24      7.53 o 
   7   4  13       21.50       26.71     12.60 o 
  -8   5  13      128.91      125.60     20.41 o 
  -7   5  13       35.30       44.93     14.79 o 
  -6   5  13        3.86       -1.37      9.72 o 
  -5   5  13       18.55       11.09     11.37 o 
  -4   5  13       35.46       53.01     11.78 o 
  -3   5  13       76.47       88.62     16.16 o 
  -2   5  13       12.11       18.63     10.55 o 
  -1   5  13        2.85        6.71     10.27 o 
   0   5  13       30.53       12.77      9.27 o 
   1   5  13        3.08       -2.74     11.37 o 
   2   5  13      131.12      143.54     19.86 o 
   3   5  13      303.47      330.92     26.30 o 
   4   5  13       10.45       -2.88     12.60 o 
   5   5  13       34.10       50.54     11.92 o 
  -5   6  13        0.01       -4.52     12.05 o 
  -4   6  13       25.58       22.46     11.37 o 
  -3   6  13        1.22        3.01     10.55 o 
  -2   6  13        5.94        1.51     13.15 o 
  -1   6  13      213.85      240.38     24.24 o 
   0   6  13        4.91        1.41      9.05 o 
   1   6  13       96.09       86.98     20.00 o 
   2   6  13        2.58       28.90     10.00 o 
 -12   0  14       12.16       16.71     12.88 o 
 -10   0  14        0.11       -1.37      8.22 o 
  -8   0  14       34.09       36.71     10.68 o 
  -6   0  14      226.58      249.83     20.00 o 
  -4   0  14        3.08       13.56      8.36 o 
  -2   0  14       69.68       68.76     12.46 o 
   0   0  14        2.93        8.12      6.12 o 
   2   0  14       88.22       83.14     14.11 o 
   4   0  14      318.85      318.87     22.87 o 
   6   0  14      216.75      220.25     23.28 o 
   8   0  14        4.25       18.76     10.68 o 
 -11   1  14       40.67       43.83     14.79 o 
 -10   1  14       20.79       45.89     10.55 o 
  -9   1  14        0.38        5.34      7.81 o 
  -8   1  14       45.91       35.89     12.46 o 
  -7   1  14       45.45       72.87     13.42 o 
  -6   1  14        3.98      -11.37     11.37 o 
  -5   1  14      183.98      172.72     17.81 o 
  -4   1  14      116.10      129.30     15.75 o 
  -3   1  14       59.79       71.09     12.19 o 
  -2   1  14      151.60      166.97     16.16 o 
  -1   1  14       59.44       59.45     12.46 o 
   0   1  14       66.22       50.73      7.84 o 
   1   1  14       21.42       27.39     10.14 o 
   2   1  14      176.12      161.08     18.35 o 
   3   1  14       28.28       10.82     10.00 o 
   4   1  14      110.90      132.18     14.79 o 
   5   1  14        2.66      -11.92     11.92 o 
   6   1  14       31.09       20.00     12.88 o 
   7   1  14       64.84       32.05     15.20 o 
   8   1  14      119.02      115.19     18.63 o 
 -11   2  14      131.83      149.71     19.31 o 
 -10   2  14       81.23       58.62     16.44 o 
  -9   2  14        0.62       -4.11     11.92 o 
  -8   2  14       21.23       -1.37     12.46 o 
  -7   2  14      118.83      141.49     17.53 o 
  -6   2  14       22.57       22.33      9.59 o 
  -5   2  14       52.11       48.21     12.46 o 
  -4   2  14       27.92       28.35     10.82 o 
  -3   2  14      156.26      141.35     16.71 o 
  -2   2  14        4.23       16.30      9.18 o 
  -1   2  14      294.02      261.07     21.37 o 
   0   2  14      146.86      127.02     11.19 o 
   1   2  14       31.48       28.49     11.92 o 
   2   2  14        2.17        9.72      6.16 o 
   3   2  14       59.42       64.38     14.38 o 
   4   2  14      195.27      142.86     18.63 o 
   5   2  14      141.70      142.59     17.94 o 
   6   2  14        0.26        1.37      9.04 o 
   7   2  14       16.79        7.12     12.05 o 
   8   2  14       67.68       49.45     18.49 o 
 -10   3  14        2.59       17.94      9.72 o 
  -9   3  14       63.22       58.90     15.61 o 
  -8   3  14        0.04        2.74     10.41 o 
  -7   3  14        4.12       13.42     10.68 o 
  -6   3  14        9.82        1.23      9.59 o 
  -5   3  14      285.71      283.39     21.09 o 
  -4   3  14        6.65       23.70     10.68 o 
  -3   3  14       89.86      109.71     15.07 o 
  -2   3  14      145.73      125.05     17.81 o 
  -1   3  14        1.23       22.05      7.94 o 
   0   3  14        9.46       16.15      6.35 o 
   1   3  14      247.69      247.64     20.27 o 
   2   3  14        0.55       11.51      9.59 o 
   3   3  14      154.46      162.86     17.40 o 
   4   3  14        0.11       -8.08     10.41 o 
   5   3  14       51.77       42.87     14.11 o 
   6   3  14        1.44       -5.75     10.82 o 
   7   3  14      113.70       95.74     17.12 o 
  -9   4  14        0.21      -12.60     12.60 o 
  -8   4  14       42.21       60.40     16.03 o 
  -7   4  14       38.56       48.62     15.89 o 
  -6   4  14       53.09       58.49     14.11 o 
  -5   4  14        6.14       20.41      8.49 o 
  -4   4  14       88.53      100.40     15.89 o 
  -3   4  14        0.19        9.31      9.86 o 
  -2   4  14        4.20        1.37     11.64 o 
  -1   4  14       46.17       53.97     12.88 o 
   0   4  14       29.10       38.36     10.68 o 
   1   4  14       10.63        3.97     12.46 o 
   2   4  14       27.61       25.89      9.59 o 
   3   4  14        2.35        0.00     10.27 o 
   4   4  14       95.05      108.75     17.40 o 
   5   4  14       44.28       50.13     14.79 o 
   6   4  14       61.78       39.72     16.85 o 
  -6   5  14        0.96       -3.01      9.45 o 
  -5   5  14       25.86        5.89     15.20 o 
  -4   5  14       43.93       43.69     14.66 o 
  -3   5  14        1.06      -10.96     10.96 o 
  -2   5  14       44.47       40.13     13.01 o 
  -1   5  14       14.88        4.25     13.42 o 
   0   5  14        1.97        0.66      7.30 o 
   1   5  14      155.56      142.86     20.55 o 
   2   5  14      137.00      146.42     22.19 o 
   3   5  14       25.63       19.59     16.16 o 
  -9   0  15        0.53        2.88      8.08 o 
  -7   0  15       75.76       78.07     15.89 o 
  -5   0  15       31.52       39.04      9.86 o 
  -3   0  15      149.74      124.64     17.26 o 
  -1   0  15       11.37       26.71      8.77 o 
   1   0  15       77.64       78.07     15.61 o 
   3   0  15       33.43       28.49     12.60 o 
   5   0  15      220.41      219.02     21.23 o 
   7   0  15       37.40       26.85     14.66 o 
 -10   1  15        1.72       -1.51     10.82 o 
  -9   1  15       54.08       43.01     13.56 o 
  -8   1  15        0.18        6.85      8.22 o 
  -7   1  15        3.70       14.66      8.49 o 
  -6   1  15        1.44       -9.72      9.72 o 
  -5   1  15        4.77       -6.30      9.45 o 
  -4   1  15       30.83       34.93     11.78 o 
  -3   1  15      269.54      282.84     23.42 o 
  -2   1  15        0.36      -11.51     11.51 o 
  -1   1  15        1.00        2.47      9.18 o 
   0   1  15        0.01        6.47      6.28 o 
   1   1  15      173.29      174.23     19.45 o 
   2   1  15        1.52       19.18     10.14 o 
   3   1  15      207.97      193.54     19.86 o 
   4   1  15        9.92        8.08     10.41 o 
   5   1  15       33.45       25.07     11.23 o 
   6   1  15       58.84       30.27     14.79 o 
   7   1  15      212.73      228.47     23.42 o 
 -10   2  15        5.53       10.68     10.68 o 
  -9   2  15        0.20        0.00     11.92 o 
  -8   2  15      126.10      116.42     19.31 o 
  -7   2  15       22.80       13.70     13.70 o 
  -6   2  15      100.95      115.19     16.16 o 
  -5   2  15        0.00      -11.92     11.92 o 
  -4   2  15       66.06       66.98     13.29 o 
  -3   2  15        2.74       19.04      9.59 o 
  -2   2  15      169.74      173.54     18.35 o 
  -1   2  15       55.34       62.05     13.29 o 
   0   2  15       59.14       73.81     10.41 o 
   1   2  15       11.75       10.41     10.14 o 
   2   2  15       24.28       27.67      8.77 o 
   3   2  15       16.56       30.96     10.82 o 
   4   2  15      282.29      260.38     24.11 o 
   5   2  15        2.13      -11.51     11.92 o 
   6   2  15       62.01       90.40     14.66 o 
  -8   3  15       32.93       57.80     12.33 o 
  -7   3  15        0.19      -10.41     10.41 o 
  -6   3  15        0.05       12.60      9.45 o 
  -5   3  15        9.80        6.85     11.09 o 
  -4   3  15      216.62      254.22     21.50 o 
  -3   3  15        8.52      -10.68     11.64 o 
  -2   3  15        6.15       -1.37      9.72 o 
  -1   3  15        3.42        9.31      7.40 o 
   0   3  15       84.74      112.52     16.03 o 
   1   3  15        0.04       -5.48      9.59 o 
   2   3  15      106.73      140.94     17.26 o 
   3   3  15        0.01        4.25     12.19 o 
   4   3  15        1.90       15.89     10.55 o 
   5   3  15        0.70      -12.88     12.88 o 
  -7   4  15       43.50       21.37     14.66 o 
  -6   4  15       59.04      101.49     15.61 o 
  -5   4  15      133.07      182.86     20.27 o 
  -4   4  15        2.97       -2.88     10.96 o 
  -3   4  15       22.90       32.87     13.42 o 
  -2   4  15      115.77      154.91     18.49 o 
  -1   4  15       52.05       68.21     15.61 o 
   0   4  15       95.99       77.67     12.24 o 
   1   4  15       58.00       65.20     13.01 o 
   2   4  15        1.31        0.00     11.37 o 
   3   4  15        8.30        6.03     12.60 o 
  -8   0  16       24.09       30.96     13.29 o 
  -6   0  16      173.81      181.62     19.59 o 
  -4   0  16      322.58      343.66     25.48 o 
  -2   0  16      161.27      151.49     18.08 o 
   0   0  16      166.35      140.71     13.70 o 
   2   0  16       30.25       29.04     13.29 o 
   4   0  16      146.97      146.28     19.72 o 
  -8   1  16        7.36       20.82      9.18 o 
  -7   1  16       41.06       31.78     15.34 o 
  -6   1  16        9.25        1.37     10.96 o 
  -5   1  16        0.07       17.94      9.72 o 
  -4   1  16        2.76       23.15     11.51 o 
  -3   1  16      256.47      247.78     22.33 o 
  -2   1  16      186.04      194.50     20.55 o 
  -1   1  16       24.54       43.01     12.46 o 
   0   1  16      156.77      151.96     12.88 o 
   1   1  16       78.92      121.77     16.03 o 
   2   1  16       69.40       89.17     15.89 o 
   3   1  16        1.63       11.37     10.14 o 
   4   1  16        0.83       -4.38     12.19 o 
   5   1  16       51.75       45.20     13.83 o 
  -8   2  16        3.04        4.52     10.27 o 
  -7   2  16      139.50      151.22     18.90 o 
  -6   2  16       29.18       13.01     13.56 o 
  -5   2  16        3.41        5.62     11.37 o 
  -4   2  16       18.27       16.85     11.92 o 
  -3   2  16       11.26       13.83      9.45 o 
  -2   2  16        0.67        4.11     11.51 o 
  -1   2  16      248.37      287.23     22.87 o 
   0   2  16       31.24       43.87      8.34 o 
   1   2  16        0.89      -10.55     10.55 o 
   2   2  16       59.99       74.37     13.83 o 
   3   2  16      188.12      194.50     20.27 o 
   4   2  16       38.24       10.55     16.16 o 
  -6   3  16       14.85       51.36     13.15 o 
  -5   3  16       86.02      103.82     16.85 o 
  -4   3  16       14.43       -4.38     14.52 o 
  -3   3  16      126.65      163.82     19.72 o 
  -2   3  16      170.94      183.27     20.68 o 
  -1   3  16       24.27       11.51     11.92 o 
   0   3  16        0.63        3.41      7.19 o 
   1   3  16       46.59       36.84     15.34 o 
   2   3  16       16.34       10.55     11.64 o 
   3   3  16      112.56      120.67     19.45 o 
  -5   0  17      107.71      111.36     17.67 o 
  -3   0  17       14.71        4.38     12.05 o 
  -1   0  17      322.86      371.19     27.67 o 
   1   0  17       28.07       38.35     11.64 o 
  -6   1  17        6.93       15.20     10.41 o 
  -5   1  17       23.35      -10.55     13.70 o 
  -4   1  17       39.82       36.98     12.60 o 
  -3   1  17       32.67       26.44     16.03 o 
  -2   1  17       70.60       78.89     16.85 o 
  -1   1  17       18.80       14.66     11.64 o 
   0   1  17      104.71      101.49     11.89 o 
   1   1  17       33.35       23.83     13.97 o 
   2   1  17        6.85       16.71     13.29 o 
  -4   2  17       31.78       60.68     13.15 o 
  -3   2  17       52.34       52.60     14.24 o 
  -2   2  17       19.46       35.89     14.24 o 
  -1   2  17       32.96       50.95     13.56 o 
   0   2  17       32.71       18.88     10.18 o 
                                                 
